# Supplementary material for: Graphene’s non-equilibrium fermions reveal Doppler-shifted magnetophonon resonances accompanied by Mach supersonic and Landau velocity effects
Source: Nat Commun. 2021 Nov 4;12:6392. doi: 10.1038/s41467-021-26663-4 (PMC8568928; doi:10.1038/s41467-021-26663-4)
Supplement: Supplementary file 2 — Source Data [file 41467_2021_26663_MOESM2_ESM.zip]

Archive with 6 entries (6 files):
- r_y_T_40K_fig2.dat
- __MACOSX/._r_y_T_40K_fig2.dat
- r_y_T_5K_fig3.dat
- __MACOSX/._r_y_T_5K_fig3.dat
- r_y_T_5K_fig1.dat
- __MACOSX/._r_y_T_5K_fig1.dat
