# Supplementary material for: Graphene’s non-equilibrium fermions reveal Doppler-shifted magnetophonon resonances accompanied by Mach supersonic and Landau velocity effects
Source: Nat Commun. 2021 Nov 4;12:6392. doi: 10.1038/s41467-021-26663-4 (PMC8568928; doi:10.1038/s41467-021-26663-4)
Supplement: Supplementary file 2 — Source Data [file 41467_2021_26663_MOESM2_ESM.zip › r_y_T_40K_fig2.dat]

Measured r_y at 40 K.  First column corresponds to I_y in mA.  Columns represent r_y measured in Ohms at B fields from 2 to 0 T.  
-0.99391,25.019,24.85,24.662,24.438,24.283,24.079,23.846,23.628,23.423,23.056,22.745,22.398,22.011,21.547,21.113,20.588,20.093,19.582,19.027,18.63,18.276,17.971,17.787,17.675,17.595,17.544,17.472,17.367,17.341,17.246,17.086,16.987,16.909,16.812,16.676,16.714,16.615,16.594,16.384,16.133,15.879,15.671,15.501,15.263,14.793,13.372,10.47,7.8306,8.6204,13.085,16.274,17.645,18.452,19.016,19.591,19.997,20.374,20.536,20.582,20.554,20.456,20.286,20.145,19.964,19.878,19.649,19.349,19.094,18.817,18.591,18.483,18.489,18.468,18.438,18.366,18.297,18.113,17.828,17.433,16.984,16.559,16.086,15.767,15.322,14.985,14.702,14.419,14.288,14.337,14.454,14.54,14.598,14.864,14.989,15.041,15.615,16.067,15.596,15.818,16.54,16.364
-0.97908,25.518,25.326,25.222,25.055,24.958,24.811,24.675,24.49,24.347,24.123,23.915,23.671,23.389,23.108,22.743,22.274,21.84,21.264,20.687,20.076,19.48,18.807,18.135,17.492,16.894,16.436,15.976,15.648,15.412,15.197,15.039,14.855,14.659,14.499,14.19,13.97,13.75,13.594,13.372,12.603,10.621,7.7617,7.9778,11.936,15.6,17.381,18.062,18.269,18.502,18.725,19.035,19.418,19.903,20.381,20.877,21.339,21.568,21.652,21.564,21.411,21.184,20.957,20.666,20.553,20.394,20.189,19.979,19.75,19.496,19.344,19.275,19.32,19.34,19.269,19.189,19.02,18.768,18.319,17.93,17.399,16.947,16.485,16.146,15.751,15.406,15.032,14.689,14.506,14.402,14.441,14.497,14.618,14.804,14.963,15.101,15.589,16.168,15.358,16.047,16.561,16.192
-0.96418,25.9,25.727,25.643,25.474,25.423,25.241,25.127,25,24.833,24.717,24.505,24.27,24,23.788,23.488,23.196,22.873,22.503,22.127,21.713,21.307,20.81,20.217,19.608,18.982,18.45,17.779,17.263,16.732,16.298,15.974,15.615,15.35,15.203,14.868,14.229,13.413,13.217,14.75,16.913,18.26,18.886,19.226,19.465,19.599,19.659,19.891,20.085,20.418,20.69,21.022,21.383,21.691,21.892,22.104,22.288,22.287,22.277,22.134,21.905,21.562,21.296,20.964,20.811,20.638,20.489,20.316,20.143,19.91,19.789,19.768,19.794,19.789,19.746,19.552,19.282,18.93,18.453,17.991,17.464,17.051,16.6,16.231,15.868,15.468,15.179,14.83,14.609,14.45,14.432,14.488,14.572,14.732,14.927,15.058,15.654,16.11,15.196,16.11,16.54,16.041
-0.94924,26.224,26.187,26.107,26.031,25.939,25.896,25.768,25.718,25.595,25.474,25.381,25.205,25.073,24.811,24.492,24.241,23.894,23.402,23.037,22.454,22.043,21.612,21.124,20.729,20.269,19.93,19.515,19.135,18.66,18.248,17.859,17.464,17.271,17.397,17.751,18.319,18.858,19.208,19.627,19.999,20.541,21.087,21.642,22.192,22.521,22.847,23.069,23.114,23.181,23.136,23.069,23.004,22.959,22.834,22.819,22.769,22.657,22.562,22.404,22.108,21.734,21.355,20.988,20.763,20.575,20.428,20.316,20.184,19.953,19.798,19.767,19.763,19.774,19.606,19.375,19.02,18.625,18.146,17.654,17.179,16.811,16.403,16.09,15.712,15.374,15.104,14.816,14.637,14.478,14.357,14.395,14.503,14.726,14.896,15.013,15.564,16.088,15.142,16.119,16.52,15.963
-0.93434,26.671,26.716,26.575,26.561,26.476,26.48,26.364,26.345,26.243,26.183,26.148,26.016,25.9,25.854,25.697,25.52,25.354,25.036,24.785,24.326,23.935,23.412,22.885,22.339,21.734,21.3,20.862,20.547,20.309,20.148,20.145,20.227,20.385,20.724,21.137,21.661,22.222,22.773,23.354,23.766,24.161,24.447,24.66,24.848,24.874,24.866,24.846,24.669,24.473,24.201,23.879,23.548,23.298,23.013,22.838,22.734,22.564,22.412,22.249,21.942,21.547,21.128,20.694,20.476,20.234,20.102,20.018,19.904,19.692,19.504,19.405,19.368,19.327,19.088,18.803,18.366,17.939,17.446,16.976,16.608,16.308,15.946,15.659,15.356,15.056,14.834,14.618,14.497,14.385,14.274,14.313,14.437,14.674,14.881,14.991,15.6,16.032,15.11,16.106,16.445,15.933
-0.91942,27.075,27.027,26.927,26.891,26.83,26.774,26.701,26.697,26.595,26.589,26.537,26.474,26.383,26.362,26.332,26.269,26.277,26.174,26.109,26.016,25.921,25.703,25.518,25.261,24.948,24.691,24.421,24.174,23.943,23.779,23.751,23.76,23.758,23.846,23.969,24.084,24.198,24.317,24.405,24.52,24.636,24.766,24.896,25.032,25.073,25.008,24.934,24.719,24.464,24.08,23.751,23.384,23.024,22.732,22.452,22.268,22.089,21.959,21.771,21.482,21.128,20.675,20.234,19.955,19.763,19.617,19.547,19.437,19.252,19.02,18.789,18.722,18.548,18.262,17.865,17.393,16.98,16.514,16.069,15.779,15.522,15.279,15.086,14.819,14.596,14.436,14.301,14.218,14.231,14.18,14.236,14.361,14.59,14.79,14.935,15.468,15.98,15.026,16.051,16.423,15.915
-0.90454,27.385,27.23,27.187,27.172,27.04,27.027,26.973,26.912,26.805,26.824,26.776,26.668,26.554,26.504,26.457,26.286,26.236,26.144,26.038,25.951,25.82,25.734,25.615,25.511,25.358,25.299,25.129,24.967,24.796,24.636,24.486,24.321,24.194,24.082,24.056,24.036,24.041,24.149,24.241,24.323,24.462,24.636,24.751,24.779,24.803,24.66,24.567,24.3,24.038,23.708,23.395,23.019,22.646,22.326,22.024,21.817,21.577,21.454,21.272,20.994,20.635,20.193,19.774,19.426,19.163,19.047,18.923,18.852,18.668,18.394,18.06,17.885,17.617,17.22,16.719,16.237,15.833,15.441,15.086,14.851,14.719,14.525,14.352,14.143,13.942,13.918,13.849,13.94,14.056,14.093,14.147,14.318,14.527,14.681,14.851,15.421,15.911,15.045,16.017,16.39,15.903
-0.88959,27.519,27.405,27.357,27.249,27.208,27.154,27.122,27.029,26.973,26.925,26.9,26.833,26.805,26.744,26.66,26.56,26.504,26.342,26.228,26.012,25.863,25.684,25.446,25.194,24.924,24.747,24.542,24.356,24.17,24.008,23.957,23.844,23.793,23.838,23.87,23.952,23.995,24.129,24.226,24.283,24.401,24.486,24.557,24.557,24.617,24.505,24.421,24.185,23.963,23.65,23.386,22.968,22.523,22.13,21.745,21.428,21.128,20.975,20.756,20.485,20.091,19.673,19.18,18.768,18.478,18.323,18.226,18.126,17.922,17.589,17.176,16.866,16.533,16.052,15.508,15.05,14.711,14.434,14.115,13.961,13.832,13.718,13.564,13.391,13.305,13.346,13.508,13.666,13.892,13.998,14.093,14.232,14.484,14.613,14.788,15.328,15.829,15.039,15.984,16.313,15.888
-0.8747,27.433,27.314,27.253,27.148,27.13,27.027,26.999,26.947,26.891,26.837,26.85,26.837,26.777,26.774,26.798,26.774,26.779,26.735,26.714,26.612,26.537,26.394,26.189,25.951,25.693,25.431,25.176,24.982,24.725,24.542,24.459,24.336,24.257,24.3,24.321,24.365,24.384,24.486,24.563,24.639,24.764,24.837,25.017,25.066,25.118,25.075,24.988,24.747,24.425,24.008,23.587,23.004,22.412,21.866,21.381,20.979,20.595,20.398,20.107,19.808,19.433,19.01,18.433,18.019,17.688,17.481,17.407,17.293,17.099,16.703,16.229,15.775,15.365,14.87,14.385,13.966,13.724,13.497,13.247,13.083,13.024,12.862,12.756,12.651,12.724,12.852,13.214,13.48,13.728,13.944,14.063,14.203,14.4,14.583,14.678,15.274,15.725,15.048,15.879,16.278,15.898
-0.85979,27.087,27.033,26.917,26.826,26.71,26.733,26.681,26.614,26.556,26.539,26.535,26.556,26.506,26.545,26.558,26.632,26.636,26.695,26.69,26.74,26.744,26.643,26.632,26.491,26.345,26.157,25.982,25.809,25.612,25.409,25.323,25.176,25.094,25.051,25.008,25.017,25.043,25.114,25.131,25.166,25.243,25.284,25.36,25.338,25.323,25.213,25.049,24.756,24.38,23.87,23.386,22.724,22.087,21.49,20.89,20.409,20.001,19.644,19.329,18.994,18.619,18.2,17.623,17.211,16.833,16.593,16.455,16.393,16.196,15.82,15.27,14.797,14.298,13.854,13.456,13.111,12.834,12.644,12.396,12.281,12.178,12.083,12.025,12.023,12.23,12.601,13.046,13.387,13.705,13.894,14.017,14.151,14.328,14.506,14.646,15.169,15.661,15.093,15.842,16.177,15.883
-0.84488,26.664,26.582,26.446,26.323,26.336,26.26,26.206,26.135,26.122,26.098,26.077,26.114,26.127,26.141,26.185,26.267,26.338,26.342,26.396,26.491,26.567,26.578,26.576,26.569,26.457,26.357,26.198,26.057,25.904,25.761,25.673,25.477,25.412,25.334,25.2,25.191,25.144,25.097,25.07,24.993,24.937,24.904,24.896,24.859,24.785,24.654,24.587,24.367,24.026,23.581,23.043,22.357,21.663,21.022,20.346,19.767,19.21,18.768,18.41,18.06,17.686,17.341,16.82,16.347,15.959,15.71,15.533,15.443,15.263,14.909,14.376,13.86,13.42,13.083,12.741,12.383,12.085,11.856,11.643,11.545,11.5,11.446,11.463,11.632,12.057,12.599,13.078,13.448,13.664,13.888,13.922,14.093,14.242,14.452,14.506,15.099,15.589,15.136,15.821,16.09,15.89
-0.82993,26.174,26.07,25.887,25.893,25.761,25.748,25.708,25.652,25.649,25.58,25.612,25.649,25.632,25.677,25.733,25.788,25.878,25.941,26.025,26.079,26.204,26.232,26.277,26.252,26.237,26.161,26.044,25.963,25.82,25.658,25.539,25.379,25.2,25.12,24.993,24.842,24.77,24.639,24.541,24.44,24.384,24.386,24.414,24.419,24.416,24.336,24.287,24.047,23.721,23.127,22.579,21.866,21.121,20.424,19.705,19.001,18.34,17.828,17.399,17.062,16.693,16.375,15.959,15.512,15.076,14.836,14.65,14.503,14.372,14.041,13.566,13.087,12.754,12.415,12.048,11.653,11.332,11.185,11.053,10.977,10.993,10.977,11.178,11.703,12.327,12.877,13.299,13.569,13.679,13.784,13.832,14.007,14.177,14.376,14.486,14.978,15.501,15.114,15.728,16.023,15.892
-0.81505,25.699,25.584,25.466,25.399,25.304,25.259,25.191,25.166,25.14,25.107,25.129,25.14,25.168,25.258,25.286,25.397,25.436,25.552,25.645,25.736,25.856,25.949,25.941,26.053,26.008,25.954,25.869,25.77,25.619,25.492,25.323,25.194,24.969,24.853,24.764,24.641,24.542,24.425,24.401,24.283,24.291,24.267,24.272,24.242,24.188,23.997,23.807,23.436,23.069,22.49,21.86,21.151,20.4,19.673,18.859,18.131,17.354,16.811,16.367,16.028,15.706,15.462,15.054,14.67,14.274,13.996,13.793,13.663,13.566,13.24,12.886,12.489,12.154,11.765,11.373,11.044,10.794,10.699,10.623,10.626,10.708,10.893,11.448,12.208,12.886,13.29,13.588,13.696,13.653,13.7,13.698,13.914,14.085,14.311,14.382,14.94,15.426,15.089,15.708,15.928,15.835
-0.80015,25.157,24.997,24.887,25.103,24.719,24.654,24.626,24.622,24.578,24.542,24.57,24.565,24.552,24.669,24.76,24.827,24.934,24.993,25.129,25.233,25.392,25.505,25.619,25.71,25.766,25.746,25.69,25.613,25.554,25.409,25.3,25.112,24.958,24.805,24.682,24.555,24.416,24.285,24.226,24.038,23.991,23.877,23.768,23.619,23.43,23.121,22.881,22.479,22.115,21.577,21.02,20.296,19.564,18.772,17.924,17.103,16.36,15.803,15.343,15.067,14.776,14.536,14.216,13.899,13.519,13.24,13.055,12.929,12.886,12.633,12.323,11.951,11.575,11.18,10.813,10.589,10.384,10.315,10.366,10.556,10.917,11.44,12.234,12.998,13.458,13.668,13.752,13.748,13.605,13.584,13.61,13.806,14.02,14.205,14.32,14.817,15.326,15.093,15.671,15.859,15.816
-0.78524,24.533,24.418,24.306,24.196,24.121,24.034,24,23.939,23.939,23.937,23.898,23.935,23.952,23.998,24.09,24.121,24.242,24.378,24.514,24.654,24.801,24.93,25.058,25.179,25.252,25.306,25.317,25.25,25.233,25.097,24.997,24.812,24.654,24.527,24.393,24.187,24.019,23.879,23.732,23.527,23.367,23.116,22.834,22.579,22.268,21.994,21.76,21.391,21.091,20.586,20.076,19.39,18.632,17.8,16.959,16.162,15.421,14.877,14.441,14.182,13.94,13.771,13.502,13.217,12.873,12.651,12.444,12.336,12.316,12.113,11.811,11.431,11.04,10.703,10.425,10.176,9.9671,10.125,10.539,11.036,11.664,12.383,13.107,13.627,13.836,13.836,13.759,13.664,13.501,13.515,13.573,13.741,13.912,14.143,14.225,14.79,15.244,15.067,15.6,15.775,15.719
-0.7703,23.879,23.788,23.687,23.585,23.466,23.429,23.386,23.33,23.244,23.274,23.265,23.272,23.322,23.361,23.41,23.46,23.555,23.669,23.833,23.935,24.103,24.233,24.429,24.559,24.675,24.744,24.771,24.764,24.734,24.682,24.613,24.486,24.297,24.188,23.991,23.768,23.531,23.302,23.039,22.726,22.357,22.007,21.717,21.43,21.123,20.834,20.607,20.29,20.012,19.603,19.098,18.437,17.701,16.881,16.036,15.291,14.536,14.084,13.687,13.443,13.18,13.109,12.875,12.627,12.316,12.133,11.889,11.791,11.776,11.602,11.318,10.949,10.66,10.362,10.064,9.8851,9.8851,10.384,11.236,12.001,12.666,13.284,13.786,14.041,14.03,13.83,13.655,13.463,13.376,13.434,13.521,13.631,13.854,14.057,14.132,14.665,15.16,15.019,15.598,15.691,15.689
-0.75541,23.244,23.136,23.076,23.013,22.851,22.849,22.752,22.708,22.689,22.695,22.723,22.681,22.758,22.803,22.819,22.926,23.021,23.116,23.265,23.429,23.561,23.712,23.909,24.075,24.164,24.282,24.347,24.377,24.352,24.349,24.283,24.112,23.935,23.756,23.471,23.227,22.864,22.488,22.117,21.698,21.298,20.914,20.577,20.279,20.005,19.759,19.543,19.228,18.977,18.567,18.146,17.503,16.779,15.998,15.216,14.506,13.8,13.379,13.081,12.822,12.591,12.519,12.271,12.042,11.796,11.573,11.411,11.306,11.299,11.165,10.939,10.636,10.355,9.9931,9.7864,9.833,10.269,11.234,12.279,13.018,13.545,13.918,14.218,14.221,13.989,13.679,13.443,13.249,13.249,13.368,13.471,13.558,13.759,13.994,14.097,14.579,15.089,14.981,15.555,15.624,15.65
-0.74049,22.652,22.533,22.445,22.471,22.236,22.248,22.14,22.203,22.145,22.177,22.192,22.173,22.244,22.337,22.406,22.501,22.575,22.745,22.875,23.045,23.209,23.341,23.516,23.663,23.827,23.963,24.017,24.058,24.03,23.972,23.885,23.659,23.462,23.164,22.832,22.421,22.039,21.556,21.143,20.677,20.277,19.903,19.513,19.221,18.966,18.714,18.476,18.206,17.956,17.608,17.153,16.583,15.877,15.153,14.413,13.769,13.162,12.754,12.461,12.208,12.016,11.921,11.716,11.55,11.329,11.115,10.988,10.896,10.898,10.807,10.673,10.396,10.053,9.8032,9.8628,10.39,11.316,12.366,13.283,13.868,14.193,14.378,14.324,14.098,13.752,13.407,13.132,13.039,13.154,13.316,13.422,13.506,13.678,13.92,14.037,14.516,14.992,14.968,15.484,15.568,15.622
-0.72558,21.998,21.776,21.752,21.709,21.624,21.605,21.581,21.508,21.584,21.577,21.618,21.601,21.707,21.782,21.894,22,22.117,22.248,22.37,22.506,22.71,22.881,23.045,23.179,23.339,23.484,23.535,23.568,23.524,23.417,23.276,23.047,22.752,22.397,22.032,21.609,21.128,20.646,20.188,19.727,19.286,18.908,18.539,18.217,17.949,17.66,17.416,17.148,16.922,16.57,16.222,15.691,15.043,14.408,13.732,13.093,12.528,12.098,11.817,11.558,11.411,11.305,11.2,11.031,10.921,10.776,10.647,10.574,10.608,10.572,10.423,10.157,9.9186,9.8795,10.448,11.543,12.506,13.415,14.117,14.497,14.566,14.536,14.249,13.834,13.337,12.968,12.815,12.903,13.134,13.288,13.331,13.435,13.553,13.813,13.972,14.395,14.89,14.933,15.453,15.423,15.589
-0.71069,21.21,21.106,21.05,20.951,20.895,20.871,20.808,20.825,20.882,20.895,20.933,20.916,21.031,21.124,21.219,21.307,21.404,21.501,21.678,21.81,21.972,22.115,22.268,22.458,22.603,22.715,22.741,22.786,22.767,22.626,22.484,22.212,21.886,21.512,21.16,20.69,20.262,19.744,19.288,18.83,18.358,17.967,17.572,17.196,16.926,16.645,16.403,16.093,15.924,15.6,15.306,14.851,14.274,13.713,13.096,12.485,11.882,11.489,11.148,10.938,10.787,10.777,10.738,10.669,10.617,10.546,10.431,10.36,10.388,10.366,10.263,10.051,10.047,10.556,11.573,12.715,13.605,14.274,14.693,14.804,14.659,14.415,13.964,13.368,12.865,12.597,12.59,12.824,13.095,13.197,13.247,13.363,13.487,13.717,13.864,14.335,14.776,14.914,15.389,15.354,15.505
-0.69575,20.497,20.299,20.331,20.234,20.169,20.156,20.126,20.046,20.147,20.115,20.202,20.208,20.262,20.337,20.407,20.471,20.536,20.666,20.772,20.906,21.069,21.193,21.38,21.525,21.668,21.771,21.875,21.851,21.829,21.726,21.568,21.314,21.015,20.677,20.262,19.813,19.379,18.91,18.431,17.936,17.483,17.032,16.634,16.272,15.937,15.644,15.397,15.099,14.927,14.631,14.422,14.03,13.553,13.065,12.495,11.914,11.305,10.921,10.535,10.375,10.273,10.317,10.34,10.355,10.384,10.323,10.282,10.2,10.243,10.274,10.258,10.358,10.813,11.586,12.636,13.789,14.54,14.916,15,14.868,14.506,14.074,13.515,12.867,12.428,12.327,12.502,12.849,13.044,13.093,13.135,13.264,13.415,13.655,13.771,14.246,14.683,14.907,15.319,15.294,15.393
-0.68085,19.789,19.744,19.569,19.515,19.483,19.431,19.459,19.478,19.422,19.411,19.403,19.403,19.446,19.483,19.539,19.601,19.694,19.837,19.886,19.999,20.163,20.251,20.418,20.554,20.744,20.849,20.951,20.929,20.895,20.802,20.679,20.461,20.188,19.841,19.459,19.018,18.567,18.099,17.621,17.127,16.676,16.198,15.79,15.376,15.002,14.693,14.402,14.102,13.957,13.713,13.538,13.253,12.893,12.463,11.901,11.353,10.789,10.401,10.021,9.8628,9.7938,9.928,10.027,10.152,10.261,10.254,10.232,10.168,10.228,10.314,10.591,11.092,11.794,12.623,13.711,14.756,15.179,15.212,14.966,14.64,14.123,13.583,12.955,12.357,12.044,12.193,12.556,12.903,12.994,12.962,13.009,13.189,13.325,13.584,13.676,14.149,14.566,14.864,15.311,15.201,15.343
-0.66595,19.163,19.077,18.958,18.858,18.861,18.807,18.748,18.731,18.731,18.684,18.647,18.681,18.696,18.686,18.751,18.809,18.854,18.951,19.079,19.197,19.316,19.405,19.562,19.74,19.832,19.962,20.04,20.02,20.033,19.988,19.871,19.64,19.411,19.094,18.725,18.25,17.813,17.367,16.883,16.378,15.857,15.393,14.92,14.488,14.076,13.73,13.379,13.126,12.996,12.798,12.746,12.539,12.269,11.917,11.407,10.863,10.334,9.8981,9.5778,9.4604,9.4232,9.6486,9.8367,10.068,10.26,10.314,10.274,10.243,10.368,10.658,11.234,11.908,12.729,13.646,14.661,15.384,15.531,15.207,14.668,14.199,13.596,13.009,12.377,11.833,11.802,12.221,12.687,12.897,12.918,12.912,12.962,13.113,13.245,13.517,13.633,14.052,14.471,14.819,15.24,15.088,15.317
-0.65104,18.556,18.424,18.237,18.262,18.17,18.215,18.092,18.059,18.019,17.977,17.956,17.954,17.952,17.952,17.995,18.034,18.055,18.155,18.276,18.358,18.424,18.556,18.714,18.833,18.984,19.105,19.2,19.195,19.236,19.178,19.103,18.927,18.668,18.342,18.051,17.585,17.148,16.645,16.157,15.63,15.093,14.616,14.104,13.612,13.221,12.821,12.51,12.258,12.184,12.079,12.048,11.893,11.697,11.398,10.962,10.45,9.9112,9.4809,9.2239,9.1345,9.222,9.5163,9.8628,10.163,10.392,10.492,10.502,10.528,10.807,11.252,11.951,12.754,13.728,14.616,15.268,15.658,15.505,14.948,14.22,13.631,12.959,12.413,11.833,11.55,11.783,12.353,12.806,12.893,12.796,12.837,12.912,13.035,13.15,13.387,13.573,13.942,14.367,14.782,15.168,15.009,15.251
-0.63611,17.986,17.828,17.734,17.591,17.516,17.425,17.386,17.354,17.293,17.228,17.205,17.179,17.163,17.172,17.207,17.23,17.254,17.353,17.433,17.481,17.606,17.727,17.844,17.963,18.172,18.282,18.414,18.429,18.522,18.444,18.355,18.256,18.001,17.686,17.353,16.926,16.494,15.978,15.464,14.909,14.372,13.862,13.337,12.847,12.472,12.087,11.822,11.662,11.556,11.416,11.439,11.299,11.174,10.913,10.532,10.131,9.5815,9.1959,9.0078,9.0506,9.1978,9.5796,10.002,10.373,10.686,10.885,10.986,11.083,11.425,11.936,12.715,13.696,14.646,15.292,15.551,15.596,15.237,14.49,13.62,13,12.376,11.828,11.396,11.446,12.064,12.564,12.869,12.832,12.688,12.731,12.85,12.931,13.08,13.275,13.484,13.89,14.262,14.769,15.164,14.914,15.16
-0.62121,17.341,17.157,17.062,16.959,16.814,16.723,16.645,16.568,16.44,16.449,16.371,16.36,16.311,16.371,16.334,16.382,16.445,16.544,16.621,16.712,16.792,16.945,17.112,17.23,17.407,17.539,17.649,17.701,17.766,17.781,17.675,17.559,17.362,17.062,16.73,16.244,15.849,15.326,14.79,14.208,13.657,13.095,12.62,12.165,11.83,11.53,11.299,11.195,11.083,10.98,10.936,10.798,10.671,10.546,10.194,9.8162,9.3841,9.1289,9.0451,9.1736,9.3878,9.7845,10.267,10.748,11.163,11.504,11.649,11.75,12.074,12.629,13.53,14.508,15.278,15.576,15.561,15.313,14.756,13.912,12.983,12.355,11.774,11.318,11.18,11.632,12.359,12.761,12.809,12.664,12.586,12.69,12.768,12.843,12.983,13.219,13.4,13.758,14.141,14.756,15.043,14.791,15.089
-0.6063,16.602,16.438,16.257,16.19,16.006,15.969,15.855,15.741,15.706,15.65,15.596,15.574,15.564,15.613,15.622,15.68,15.728,15.786,15.902,16,16.105,16.255,16.386,16.581,16.736,16.876,16.958,17.055,17.101,17.099,17.071,16.894,16.74,16.449,16.064,15.633,15.201,14.646,14.117,13.555,12.959,12.448,11.977,11.606,11.299,11.083,10.835,10.742,10.613,10.472,10.422,10.345,10.261,10.194,9.982,9.6393,9.4232,9.2779,9.2667,9.4306,9.6914,10.142,10.71,11.323,11.8,12.208,12.372,12.525,12.86,13.379,14.231,15.009,15.557,15.604,15.283,14.804,14.134,13.271,12.357,11.763,11.308,10.98,11.258,11.994,12.608,12.809,12.657,12.463,12.508,12.642,12.677,12.746,12.912,13.135,13.307,13.678,14.031,14.741,14.989,14.728,15.028
-0.5914,15.79,15.674,15.512,15.486,15.3,15.244,15.179,15.041,15.032,14.946,14.903,14.877,14.899,14.953,14.966,15.035,15.073,15.175,15.263,15.371,15.473,15.644,15.756,15.887,16.073,16.213,16.278,16.401,16.419,16.457,16.401,16.287,16.065,15.788,15.449,14.992,14.568,14.059,13.478,12.944,12.381,11.886,11.439,11.051,10.794,10.606,10.323,10.206,10.064,9.9373,9.9298,9.9224,9.8721,9.9112,9.8162,9.6746,9.5666,9.5424,9.5815,9.7734,10.129,10.701,11.371,11.966,12.513,12.94,13.163,13.314,13.601,14.061,14.639,15.209,15.535,15.414,14.849,14.186,13.409,12.61,11.798,11.284,10.925,10.95,11.573,12.39,12.791,12.726,12.493,12.29,12.45,12.539,12.556,12.666,12.826,13.07,13.221,13.555,13.91,14.693,14.922,14.609,14.959
-0.57647,15.073,14.953,14.803,14.763,14.663,14.542,14.462,14.37,14.311,14.359,14.298,14.244,14.292,14.318,14.303,14.376,14.406,14.553,14.64,14.804,14.857,14.946,15.093,15.257,15.432,15.562,15.687,15.775,15.779,15.788,15.754,15.62,15.428,15.151,14.862,14.417,13.987,13.461,12.919,12.394,11.863,11.392,10.926,10.545,10.233,9.9894,9.7007,9.5722,9.4735,9.4418,9.4511,9.4995,9.561,9.6933,9.7268,9.7827,9.8348,9.941,10.111,10.386,10.831,11.409,12.066,12.696,13.292,13.765,14.044,14.171,14.329,14.583,14.916,15.168,15.328,15.007,14.283,13.48,12.729,11.999,11.306,10.925,10.813,11.172,11.969,12.694,12.826,12.51,12.254,12.212,12.415,12.43,12.459,12.571,12.742,12.931,13.158,13.473,13.787,14.687,14.851,14.503,14.862
-0.56156,14.396,14.261,14.156,14.063,13.964,13.869,13.767,13.765,13.713,13.713,13.694,13.64,13.676,13.758,13.73,13.812,13.847,13.964,14.059,14.166,14.292,14.396,14.523,14.698,14.827,14.968,15.086,15.136,15.225,15.184,15.121,15.034,14.855,14.601,14.311,13.92,13.474,12.966,12.43,11.917,11.396,10.908,10.405,10.01,9.6821,9.4064,9.1289,9.0134,8.9538,8.9408,9.0302,9.1661,9.3133,9.5759,9.8181,10.034,10.261,10.522,10.835,11.17,11.63,12.176,12.804,13.424,14.082,14.583,14.851,14.911,14.862,14.862,14.92,15.024,14.992,14.488,13.666,12.772,11.994,11.422,10.915,10.738,10.966,11.615,12.392,12.815,12.688,12.251,12.031,12.15,12.362,12.353,12.392,12.482,12.633,12.845,13.098,13.379,13.679,14.668,14.804,14.426,14.799
-0.54664,13.769,13.655,13.527,13.471,13.366,13.331,13.24,13.223,13.186,13.154,13.206,13.141,13.156,13.227,13.262,13.348,13.407,13.394,13.583,13.683,13.778,13.907,14.028,14.139,14.287,14.417,14.544,14.575,14.629,14.611,14.547,14.501,14.35,14.05,13.774,13.394,12.983,12.493,11.977,11.487,10.896,10.464,9.9298,9.5461,9.2146,8.9184,8.6707,8.5887,8.5198,8.5366,8.6353,8.829,9.1065,9.5424,9.995,10.401,10.843,11.21,11.634,11.988,12.426,12.921,13.525,14.18,14.825,15.306,15.529,15.404,15.168,14.946,14.804,14.709,14.469,13.949,13.025,12.072,11.336,10.971,10.688,10.761,11.345,12.1,12.674,12.795,12.383,11.986,11.873,12.128,12.295,12.288,12.333,12.411,12.528,12.804,13.003,13.256,13.558,14.626,14.741,14.292,14.693
-0.53175,13.303,13.15,13.055,13.022,12.936,12.906,12.828,12.824,12.793,12.746,12.834,12.763,12.778,12.841,12.873,12.919,13.018,13.068,13.176,13.288,13.365,13.454,13.523,13.683,13.804,13.903,14.013,14.048,14.119,14.065,14.033,13.976,13.823,13.59,13.327,12.949,12.562,12.066,11.562,11.075,10.492,10.012,9.5051,9.114,8.8178,8.5086,8.2777,8.2199,8.1305,8.1175,8.2478,8.5496,8.9855,9.6039,10.235,10.861,11.506,11.973,12.452,12.822,13.245,13.707,14.337,14.933,15.477,15.806,15.905,15.626,15.281,14.892,14.549,14.283,13.936,13.284,12.353,11.429,10.805,10.604,10.673,11.074,11.843,12.525,12.808,12.588,12.091,11.77,11.835,12.145,12.219,12.169,12.266,12.322,12.428,12.728,12.931,13.188,13.458,14.601,14.644,14.236,14.626
-0.5168,12.873,12.798,12.707,12.634,12.562,12.519,12.511,12.422,12.426,12.409,12.428,12.428,12.484,12.493,12.534,12.591,12.659,12.731,12.791,12.908,12.975,13.066,13.18,13.271,13.342,13.447,13.506,13.547,13.601,13.558,13.542,13.434,13.316,13.109,12.834,12.489,12.126,11.655,11.18,10.673,10.15,9.6113,9.1289,8.7154,8.4155,8.0988,7.8381,7.7375,7.6853,7.7263,7.9591,8.3652,8.9389,9.7398,10.543,11.392,12.158,12.767,13.268,13.711,14.182,14.609,15.134,15.564,15.924,16.091,16.017,15.68,15.248,14.763,14.283,13.838,13.344,12.633,11.742,10.869,10.306,10.45,10.932,11.615,12.31,12.815,12.756,12.305,11.759,11.623,11.891,12.122,12.111,12.105,12.186,12.225,12.348,12.608,12.884,13.066,13.335,14.572,14.583,14.097,14.532
-0.5019,12.551,12.446,12.346,12.258,12.221,12.165,12.158,12.128,12.135,12.132,12.109,12.145,12.159,12.206,12.253,12.335,12.362,12.437,12.493,12.575,12.634,12.7,12.781,12.86,12.951,12.988,13.037,13.074,13.076,13.08,13.027,12.936,12.817,12.603,12.417,12.035,11.727,11.28,10.815,10.334,9.8181,9.2835,8.7563,8.3279,7.9629,7.6555,7.3519,7.2513,7.2606,7.3724,7.7542,8.2981,9.0209,9.9615,10.973,11.94,12.882,13.62,14.236,14.752,15.171,15.501,15.797,15.976,16.091,16.099,15.944,15.561,15.132,14.572,13.938,13.366,12.681,12.018,11.142,10.409,10.043,10.502,11.351,12.057,12.638,12.925,12.567,11.958,11.474,11.55,11.945,12.074,12.001,12.059,12.117,12.146,12.286,12.493,12.778,12.947,13.21,14.572,14.514,14.017,14.428
-0.48701,12.24,12.128,12.037,12.001,11.955,11.895,11.93,11.871,11.891,11.923,11.906,11.943,11.938,12.044,12.018,12.115,12.135,12.228,12.219,12.286,12.323,12.394,12.437,12.502,12.549,12.567,12.597,12.638,12.625,12.588,12.511,12.472,12.348,12.165,11.958,11.671,11.355,10.95,10.535,10.025,9.507,9.0134,8.4267,7.9796,7.5773,7.2606,6.9924,6.9626,7.0054,7.2532,7.7002,8.3429,9.1866,10.233,11.429,12.528,13.696,14.6,15.356,15.814,16.073,16.181,16.209,16.116,16.017,15.887,15.719,15.354,14.886,14.272,13.588,12.845,12.111,11.429,10.692,10.107,9.9764,10.779,11.843,12.482,12.798,12.871,12.256,11.588,11.288,11.586,11.996,11.953,11.91,12.018,12.018,12.072,12.193,12.456,12.692,12.875,13.098,14.529,14.449,13.892,14.32
-0.4721,12.023,11.938,11.856,11.791,11.746,11.733,11.683,11.703,11.716,11.714,11.716,11.789,11.813,11.887,11.884,11.915,11.956,12.016,12.023,12.053,12.064,12.096,12.122,12.126,12.163,12.137,12.158,12.169,12.148,12.12,12.042,11.996,11.889,11.709,11.532,11.29,10.99,10.656,10.243,9.7696,9.2369,8.7619,8.2162,7.7133,7.3184,6.998,6.7857,6.8229,6.9291,7.1954,7.7487,8.4583,9.4511,10.608,11.906,13.236,14.57,15.604,16.356,16.703,16.779,16.574,16.308,16.038,15.797,15.562,15.365,15.056,14.57,13.964,13.188,12.316,11.552,10.882,10.356,10.008,10.191,11.206,12.258,12.728,12.809,12.603,11.923,11.297,11.25,11.701,11.979,11.845,11.837,11.908,11.942,12.014,12.12,12.364,12.642,12.739,12.99,14.488,14.393,13.806,14.255
-0.45716,11.886,11.793,11.679,11.61,11.632,11.625,11.558,11.608,11.606,11.589,11.643,11.694,11.731,11.746,11.763,11.791,11.82,11.858,11.832,11.874,11.841,11.811,11.804,11.765,11.779,11.748,11.742,11.727,11.72,11.664,11.58,11.526,11.42,11.31,11.144,10.949,10.675,10.388,10.006,9.5964,9.0693,8.6129,8.097,7.6145,7.2569,6.9701,6.7763,6.7912,6.9179,7.2904,7.9293,8.7042,9.7659,11.07,12.452,13.935,15.332,16.408,17.056,17.274,17.163,16.74,16.276,15.806,15.414,15.136,14.896,14.659,14.19,13.62,12.798,11.886,11.033,10.489,10.189,10.226,10.697,11.69,12.569,12.858,12.649,12.286,11.589,11.087,11.364,11.768,11.884,11.759,11.772,11.811,11.854,11.956,12.018,12.275,12.601,12.649,12.865,14.478,14.272,13.661,14.16
-0.44226,11.779,11.697,11.642,11.569,11.517,11.55,11.522,11.549,11.554,11.53,11.582,11.634,11.64,11.681,11.703,11.701,11.67,11.709,11.66,11.705,11.593,11.604,11.513,11.448,11.431,11.357,11.373,11.288,11.284,11.234,11.152,11.085,11.055,10.932,10.83,10.649,10.418,10.155,9.7994,9.4511,9.019,8.5571,8.1082,7.6313,7.3184,7.0427,6.8695,6.9011,7.0837,7.5326,8.2199,9.0879,10.142,11.547,13.046,14.525,15.952,16.915,17.466,17.543,17.231,16.667,16.043,15.432,14.935,14.611,14.367,14.171,13.778,13.251,12.413,11.504,10.664,10.213,10.226,10.645,11.303,12.126,12.688,12.752,12.349,11.914,11.286,11.051,11.481,11.8,11.765,11.589,11.733,11.74,11.785,11.867,11.947,12.148,12.519,12.582,12.768,14.458,14.203,13.579,14.043
-0.42736,11.735,11.645,11.558,11.537,11.528,11.53,11.526,11.511,11.526,11.481,11.56,11.601,11.606,11.606,11.597,11.671,11.651,11.578,11.534,11.511,11.405,11.345,11.249,11.157,11.109,10.986,10.967,10.893,10.85,10.803,10.733,10.695,10.645,10.55,10.496,10.312,10.129,9.9745,9.6281,9.3692,8.9892,8.6278,8.205,7.7766,7.5195,7.2793,7.2029,7.3128,7.5568,8.015,8.6371,9.5368,10.63,12.1,13.622,15.047,16.317,17.125,17.548,17.543,17.14,16.434,15.717,14.983,14.367,14.002,13.778,13.609,13.342,12.856,12.066,11.17,10.388,10.103,10.468,11.275,11.956,12.474,12.681,12.539,12.02,11.532,11.053,11.133,11.653,11.755,11.601,11.504,11.692,11.681,11.705,11.8,11.867,12.092,12.439,12.443,12.659,14.382,14.154,13.441,13.959
-0.41246,11.774,11.668,11.731,11.578,11.55,11.55,11.606,11.496,11.588,11.552,11.614,11.588,11.651,11.586,11.588,11.617,11.554,11.481,11.412,11.312,11.228,11.083,10.988,10.85,10.785,10.623,10.593,10.496,10.431,10.418,10.306,10.286,10.267,10.194,10.133,10.049,9.9186,9.764,9.507,9.3096,8.9892,8.7359,8.3615,8.043,7.8753,7.73,7.6891,7.8548,8.0616,8.4527,9.1065,10.066,11.25,12.709,14.108,15.343,16.419,17.06,17.367,17.259,16.814,16.077,15.233,14.439,13.774,13.422,13.184,13.048,12.856,12.439,11.77,10.925,10.274,10.256,10.926,11.932,12.551,12.677,12.549,12.251,11.629,11.144,10.925,11.278,11.765,11.653,11.439,11.494,11.606,11.604,11.653,11.733,11.802,12.025,12.351,12.362,12.53,14.357,14.041,13.348,13.886
-0.39752,11.806,11.765,11.599,11.653,11.615,11.591,11.582,11.565,11.634,11.589,11.64,11.615,11.615,11.61,11.608,11.506,11.474,11.403,11.306,11.181,11.02,10.863,10.692,10.533,10.418,10.306,10.226,10.135,10.038,10.021,9.8944,9.9093,9.8721,9.8125,9.8162,9.7976,9.7212,9.6541,9.453,9.3245,9.073,8.8644,8.6222,8.3801,8.2851,8.164,8.1696,8.313,8.4695,8.9612,9.6877,10.733,11.915,13.221,14.413,15.43,16.28,16.786,16.959,16.831,16.326,15.591,14.709,13.869,13.167,12.78,12.556,12.472,12.342,12.061,11.513,10.85,10.412,10.593,11.485,12.525,12.916,12.718,12.322,11.889,11.29,10.841,10.941,11.511,11.783,11.504,11.336,11.476,11.535,11.541,11.597,11.67,11.72,11.953,12.323,12.269,12.402,14.38,13.992,13.247,13.771
-0.38263,11.893,11.873,11.813,11.748,11.72,11.688,11.658,11.675,11.656,11.701,11.679,11.643,11.632,11.61,11.589,11.459,11.437,11.308,11.183,11.023,10.813,10.656,10.459,10.289,10.155,9.9503,9.8721,9.7585,9.6653,9.6281,9.5685,9.5461,9.5629,9.5219,9.5349,9.5219,9.5349,9.548,9.4008,9.3729,9.2593,9.0805,8.8923,8.7713,8.6595,8.5645,8.598,8.7545,9.0488,9.6169,10.477,11.513,12.556,13.642,14.557,15.307,15.993,16.332,16.442,16.287,15.764,15.002,14.106,13.288,12.591,12.158,11.966,11.884,11.811,11.683,11.336,10.863,10.684,11.083,12.018,12.959,13.163,12.67,12.016,11.517,10.99,10.707,11.09,11.612,11.67,11.373,11.278,11.463,11.465,11.496,11.526,11.591,11.664,11.886,12.275,12.159,12.279,14.328,13.888,13.126,13.648
-0.36772,12.062,12.003,11.934,11.917,11.86,11.761,11.86,11.796,11.783,11.776,11.74,11.733,11.696,11.653,11.549,11.427,11.34,11.181,11.129,10.844,10.628,10.414,10.209,10.001,9.8497,9.6467,9.5219,9.3878,9.2872,9.2723,9.2052,9.181,9.2202,9.2239,9.2835,9.304,9.3617,9.4548,9.4325,9.4828,9.4623,9.4046,9.3114,9.2406,9.1717,9.1475,9.2369,9.5461,9.9373,10.604,11.373,12.279,13.107,13.968,14.577,15.074,15.553,15.754,15.821,15.609,15.177,14.41,13.534,12.726,12.018,11.606,11.373,11.336,11.303,11.321,11.206,11.062,11.14,11.69,12.51,13.229,13.204,12.502,11.696,11.18,10.826,10.718,11.241,11.66,11.547,11.26,11.273,11.409,11.373,11.466,11.47,11.522,11.556,11.785,12.199,12.081,12.171,14.3,13.813,13.04,13.532
-0.35282,12.251,12.18,12.081,12.1,12.05,11.969,11.968,11.91,11.85,11.874,11.819,11.746,11.727,11.638,11.509,11.359,11.237,11.064,10.852,10.623,10.45,10.206,9.9615,9.7212,9.5685,9.3207,9.2313,9.0655,8.9557,8.9128,8.8346,8.8663,8.9203,8.9277,9.0227,9.1214,9.2052,9.4027,9.4828,9.6579,9.7342,9.8497,9.8628,9.9037,9.9503,10.07,10.258,10.645,11.081,11.673,12.271,12.966,13.56,14.123,14.488,14.741,15.009,15.082,15.102,14.914,14.458,13.773,12.977,12.2,11.513,11.077,10.85,10.809,10.833,10.995,11.168,11.349,11.679,12.254,12.873,13.305,13.102,12.295,11.399,10.919,10.744,10.83,11.384,11.653,11.353,11.152,11.29,11.355,11.318,11.381,11.425,11.448,11.513,11.699,12.141,12.001,12.048,14.275,13.759,12.903,13.486
-0.33791,12.5,12.456,12.243,12.314,12.247,12.159,12.118,12.098,11.955,11.969,11.886,11.766,11.733,11.591,11.459,11.295,11.116,10.943,10.707,10.491,10.263,9.9745,9.7082,9.5014,9.2947,9.0525,8.8942,8.7824,8.6316,8.5943,8.5235,8.5571,8.598,8.6334,8.7694,8.9203,9.1009,9.3952,9.6281,9.9075,10.129,10.412,10.561,10.762,10.975,11.237,11.448,11.874,12.2,12.679,13.119,13.577,13.927,14.167,14.287,14.342,14.408,14.365,14.341,14.154,13.769,13.158,12.452,11.718,11.055,10.571,10.362,10.341,10.438,10.735,11.21,11.727,12.176,12.683,13.063,13.229,12.893,12.046,11.146,10.766,10.835,11.038,11.448,11.487,11.101,11.1,11.314,11.301,11.265,11.29,11.373,11.379,11.431,11.664,12.111,11.886,11.955,14.274,13.664,12.8,13.381
-0.32298,12.77,12.651,12.556,12.547,12.415,12.338,12.292,12.202,12.091,12.035,11.91,11.86,11.699,11.526,11.381,11.206,11.046,10.768,10.533,10.312,10.056,9.779,9.507,9.2462,9.0209,8.7992,8.6446,8.5273,8.395,8.3168,8.2572,8.259,8.2981,8.3857,8.5496,8.7862,9.0451,9.4474,9.779,10.211,10.649,11.066,11.425,11.755,12.148,12.45,12.694,13.07,13.325,13.692,13.866,14.039,14.106,14.097,13.983,13.827,13.787,13.674,13.562,13.396,13.107,12.582,11.943,11.234,10.621,10.172,9.9373,9.9447,10.135,10.626,11.297,12.035,12.612,12.99,13.102,13.014,12.612,11.806,10.984,10.749,10.988,11.299,11.457,11.368,10.975,11.066,11.291,11.245,11.224,11.264,11.323,11.321,11.36,11.597,12.072,11.789,11.865,14.203,13.596,12.716,13.255
-0.30808,13.009,12.882,12.835,12.754,12.603,12.51,12.422,12.286,12.184,12.104,11.945,11.832,11.662,11.494,11.301,11.083,10.867,10.61,10.369,10.127,9.8237,9.602,9.3356,9.0693,8.8383,8.5645,8.4229,8.2572,8.1175,8.043,8.0001,8.002,8.0839,8.1808,8.3894,8.7135,9.0562,9.5294,9.9913,10.574,11.178,11.763,12.344,12.809,13.297,13.625,13.944,14.285,14.389,14.488,14.419,14.369,14.139,13.905,13.625,13.337,13.186,12.981,12.789,12.651,12.417,11.984,11.433,10.878,10.301,9.859,9.6281,9.6169,9.9131,10.565,11.407,12.282,12.903,13.154,12.983,12.7,12.225,11.567,10.949,10.852,11.245,11.524,11.439,11.154,10.893,11.074,11.236,11.172,11.178,11.21,11.252,11.254,11.29,11.508,11.992,11.733,11.765,14.195,13.532,12.575,13.149
-0.29319,13.275,13.173,13.046,12.931,12.789,12.72,12.528,12.402,12.292,12.128,11.953,11.765,11.629,11.414,11.18,10.973,10.727,10.47,10.189,9.9466,9.6635,9.4083,9.1456,8.8551,8.6278,8.3633,8.2199,8.0392,7.9014,7.812,7.7822,7.8027,7.9126,8.0653,8.3168,8.6539,9.1028,9.6579,10.269,10.982,11.705,12.472,13.199,13.786,14.37,14.765,15.058,15.251,15.184,15.114,14.788,14.503,14.095,13.681,13.249,12.873,12.603,12.31,12.076,11.923,11.746,11.435,10.982,10.533,10.043,9.5927,9.4064,9.4195,9.7976,10.559,11.519,12.478,13.003,13.109,12.793,12.295,11.811,11.355,10.993,11.047,11.439,11.679,11.396,10.975,10.846,11.101,11.161,11.111,11.163,11.146,11.198,11.224,11.232,11.44,11.964,11.638,11.683,14.18,13.428,12.498,13.083
-0.27828,13.581,13.456,13.236,13.149,12.986,12.856,12.664,12.515,12.331,12.128,11.94,11.716,11.53,11.305,11.103,10.854,10.608,10.347,10.066,9.8143,9.5368,9.2611,8.9724,8.7061,8.4583,8.2199,8.0057,7.8567,7.7319,7.6313,7.5773,7.6667,7.7915,7.9778,8.2851,8.6912,9.209,9.8721,10.576,11.383,12.217,13.111,13.91,14.596,15.177,15.6,15.838,15.913,15.684,15.419,14.963,14.538,13.949,13.404,12.852,12.362,12.005,11.636,11.399,11.256,11.148,10.9,10.584,10.269,9.8795,9.4753,9.3301,9.4195,9.846,10.645,11.576,12.497,12.998,12.996,12.476,11.852,11.392,11.148,11.115,11.264,11.608,11.675,11.291,10.9,10.88,11.107,11.075,11.049,11.116,11.109,11.154,11.168,11.161,11.379,11.955,11.565,11.576,14.123,13.376,12.381,12.985
-0.26334,13.882,13.722,13.545,13.379,13.176,12.985,12.754,12.567,12.385,12.118,11.906,11.688,11.439,11.178,10.98,10.71,10.468,10.228,9.9112,9.6951,9.4139,9.1587,8.8663,8.6073,8.3205,8.0821,7.8735,7.7542,7.5959,7.54,7.4972,7.5959,7.7189,7.9889,8.3224,8.8085,9.4008,10.114,10.861,11.761,12.683,13.592,14.437,15.149,15.7,16.144,16.278,16.257,15.993,15.62,15.019,14.488,13.778,13.091,12.439,11.867,11.405,11.036,10.776,10.589,10.53,10.44,10.258,10.053,9.7752,9.4902,9.4157,9.5722,9.9931,10.776,11.617,12.39,12.809,12.713,12.115,11.394,10.936,10.99,11.226,11.476,11.671,11.645,11.17,10.865,11.001,11.053,10.999,11.012,11.074,11.098,11.113,11.116,11.1,11.306,11.915,11.5,11.485,14.112,13.296,12.251,12.85
-0.24845,14.18,13.983,13.821,13.592,13.379,13.115,12.865,12.716,12.349,12.143,11.904,11.627,11.364,11.083,10.861,10.606,10.341,10.101,9.8292,9.5796,9.3207,9.0395,8.7787,8.4546,8.2907,7.9796,7.812,7.7096,7.5512,7.4935,7.5214,7.6033,7.7859,8.0765,8.4621,9.0264,9.6039,10.403,11.159,12.085,13.024,13.882,14.728,15.423,15.976,16.358,16.466,16.41,16.071,15.626,14.963,14.329,13.545,12.776,12.05,11.405,10.91,10.44,10.194,10.023,10.021,9.9708,9.9745,9.9093,9.8013,9.6467,9.6635,9.8628,10.287,10.926,11.586,12.191,12.497,12.372,11.709,10.941,10.582,10.852,11.36,11.625,11.688,11.543,11.109,10.863,11.085,11.008,10.943,11.02,11.029,11.018,11.087,11.101,11.033,11.28,11.865,11.414,11.388,14.098,13.221,12.187,12.759
-0.23354,14.488,14.307,14.028,13.806,13.564,13.262,13,12.735,12.467,12.145,11.876,11.617,11.314,11.04,10.783,10.509,10.291,10.047,9.7268,9.4604,9.2555,8.9501,8.7247,8.4639,8.2441,7.9889,7.8194,7.7189,7.6201,7.5866,7.6704,7.7692,8.0392,8.3168,8.747,9.2947,9.9596,10.736,11.476,12.362,13.21,14.037,14.845,15.471,16.013,16.35,16.447,16.358,15.998,15.533,14.819,14.125,13.281,12.467,11.686,10.973,10.459,9.9317,9.6411,9.4995,9.5387,9.5852,9.7305,9.8535,9.8795,9.8907,9.9931,10.25,10.591,11.044,11.526,11.966,12.156,11.994,11.305,10.524,10.263,10.742,11.459,11.701,11.569,11.357,11.055,10.962,11.12,10.977,10.913,11.005,10.99,10.99,11.047,11.064,10.988,11.237,11.813,11.329,11.29,14.044,13.173,12.091,12.687
-0.21866,14.79,14.538,14.281,14.043,13.769,13.45,13.154,12.845,12.497,12.195,11.947,11.597,11.327,11.005,10.725,10.47,10.252,9.9689,9.6802,9.453,9.2369,8.978,8.7191,8.5273,8.3373,8.1044,7.9685,7.8697,7.8455,7.8381,7.9442,8.069,8.3782,8.6949,9.1661,9.6933,10.355,11.051,11.802,12.591,13.352,14.128,14.801,15.389,15.881,16.147,16.274,16.181,15.82,15.326,14.627,13.884,13.046,12.184,11.338,10.649,10.056,9.5387,9.1885,9.0581,9.1512,9.2947,9.5089,9.8404,10.081,10.258,10.448,10.681,10.883,11.131,11.399,11.634,11.737,11.526,10.925,10.217,10.084,10.677,11.476,11.64,11.411,11.122,11.001,11.033,11.148,10.98,10.913,10.995,10.969,10.988,11.031,11.029,10.949,11.195,11.789,11.271,11.187,14.017,13.093,11.969,12.599
-0.20373,15.095,14.883,14.598,14.307,13.979,13.674,13.363,13.001,12.651,12.329,12.022,11.655,11.366,11.062,10.774,10.491,10.25,9.995,9.6895,9.5107,9.3375,9.1047,8.8905,8.6725,8.5477,8.3782,8.2758,8.2385,8.2013,8.2385,8.3931,8.5552,8.8439,9.2406,9.6933,10.222,10.807,11.481,12.081,12.813,13.476,14.115,14.67,15.147,15.596,15.864,15.978,15.866,15.55,15.069,14.408,13.655,12.811,11.923,11.059,10.347,9.7138,9.1866,8.8234,8.7061,8.8458,9.0805,9.4344,9.9149,10.31,10.673,10.925,11.098,11.139,11.17,11.223,11.288,11.288,11.083,10.587,10.021,10.017,10.64,11.433,11.494,11.167,10.925,10.966,11.092,11.127,10.956,10.928,10.979,10.956,10.917,11.01,11.005,10.925,11.15,11.793,11.234,11.115,14.007,13.024,11.904,12.51
-0.18881,15.414,15.294,14.909,14.566,14.266,13.922,13.536,13.158,12.843,12.474,12.156,11.809,11.466,11.137,10.878,10.58,10.358,10.094,9.8628,9.6597,9.4902,9.2984,9.1624,9.0134,8.8979,8.7862,8.7545,8.7675,8.7638,8.8625,8.9985,9.2295,9.4865,9.941,10.308,10.841,11.323,11.887,12.381,12.981,13.538,14.002,14.471,14.883,15.231,15.501,15.592,15.501,15.223,14.801,14.145,13.409,12.623,11.716,10.843,10.075,9.412,8.9147,8.5552,8.4416,8.5813,8.9203,9.4101,10.017,10.595,11.066,11.364,11.463,11.36,11.18,11.066,10.988,10.856,10.71,10.34,9.9503,10.062,10.651,11.284,11.305,10.967,10.749,10.93,11.12,11.012,10.925,10.949,10.967,10.943,10.88,10.995,10.992,10.874,11.103,11.791,11.183,11.068,13.99,12.99,11.822,12.396
-0.17391,15.73,15.514,15.125,14.86,14.549,14.18,13.808,13.404,13.065,12.696,12.333,12.009,11.64,11.318,11.038,10.796,10.6,10.332,10.137,9.9615,9.7883,9.6672,9.5629,9.4511,9.4046,9.3729,9.3952,9.4288,9.5051,9.6206,9.8255,10.04,10.356,10.723,11.079,11.526,11.86,12.351,12.715,13.152,13.506,13.871,14.225,14.544,14.855,15.06,15.156,15.097,14.858,14.456,13.882,13.204,12.413,11.543,10.688,9.9093,9.263,8.7433,8.4043,8.313,8.5291,8.8756,9.507,10.207,10.88,11.399,11.727,11.738,11.53,11.21,10.904,10.666,10.504,10.332,10.179,10.038,10.26,10.669,11.098,11.055,10.723,10.558,10.896,11.075,10.9,10.891,10.947,10.926,10.938,10.896,10.971,10.986,10.863,11.06,11.785,11.14,10.992,13.949,12.951,11.703,12.329
-0.15901,15.978,15.738,15.425,15.168,14.823,14.445,14.106,13.728,13.338,12.986,12.62,12.284,11.945,11.606,11.359,11.109,10.891,10.692,10.517,10.338,10.26,10.219,10.099,10.101,10.114,10.148,10.211,10.319,10.468,10.636,10.83,11.04,11.381,11.66,11.953,12.23,12.5,12.776,13.001,13.279,13.51,13.759,13.992,14.236,14.469,14.601,14.721,14.674,14.471,14.166,13.635,13.003,12.269,11.427,10.608,9.8572,9.2295,8.6874,8.3782,8.3037,8.544,9.0134,9.656,10.451,11.178,11.733,12.018,11.982,11.662,11.211,10.766,10.416,10.133,10.036,10.116,10.189,10.453,10.69,10.871,10.824,10.582,10.453,10.82,10.971,10.803,10.854,10.915,10.911,10.921,10.872,10.96,10.96,10.833,11.047,11.727,11.068,10.908,13.91,12.865,11.656,12.262
-0.14407,16.172,15.996,15.738,15.412,15.102,14.778,14.411,14.071,13.717,13.366,12.994,12.722,12.37,12.055,11.85,11.558,11.371,11.176,11.109,10.969,10.893,10.867,10.88,10.904,11.005,11.109,11.221,11.407,11.588,11.774,12.01,12.182,12.4,12.601,12.8,12.936,13.085,13.201,13.303,13.432,13.566,13.698,13.813,13.994,14.104,14.173,14.275,14.261,14.08,13.832,13.404,12.877,12.197,11.431,10.641,9.9149,9.3152,8.7899,8.5235,8.4565,8.7228,9.2537,9.9298,10.718,11.429,11.923,12.165,12.1,11.753,11.241,10.697,10.269,9.8758,9.8572,10.125,10.422,10.707,10.712,10.69,10.591,10.437,10.427,10.731,10.861,10.682,10.843,10.874,10.915,10.904,10.85,10.949,10.941,10.816,11.038,11.714,11.04,10.861,13.923,12.843,11.588,12.215
-0.12918,16.369,16.187,15.907,15.73,15.453,15.121,14.806,14.49,14.134,13.845,13.502,13.234,12.932,12.629,12.4,12.199,12.064,11.893,11.817,11.74,11.731,11.742,11.863,11.925,12.096,12.254,12.409,12.616,12.813,12.959,13.184,13.305,13.389,13.486,13.523,13.618,13.609,13.622,13.601,13.629,13.638,13.629,13.689,13.728,13.732,13.806,13.886,13.86,13.733,13.536,13.204,12.772,12.191,11.463,10.772,10.098,9.5107,9.0786,8.8141,8.8197,9.1401,9.6039,10.26,11.029,11.679,12.072,12.281,12.178,11.776,11.258,10.694,10.179,9.7752,9.7752,10.217,10.662,10.947,10.735,10.515,10.414,10.461,10.492,10.69,10.712,10.597,10.787,10.815,10.878,10.861,10.826,10.925,10.941,10.803,11.012,11.725,11.02,10.811,13.91,12.811,11.508,12.104
-0.11429,16.531,16.403,16.2,16.017,15.794,15.499,15.255,14.974,14.687,14.434,14.115,13.868,13.612,13.365,13.171,13.016,12.865,12.754,12.72,12.698,12.746,12.832,12.944,13.061,13.299,13.491,13.64,13.836,14.009,14.097,14.246,14.266,14.32,14.313,14.279,14.266,14.108,14.035,13.897,13.812,13.698,13.596,13.581,13.528,13.473,13.482,13.538,13.504,13.411,13.294,13.024,12.701,12.221,11.625,11.02,10.401,9.9242,9.5387,9.3505,9.3841,9.6746,10.125,10.705,11.344,11.873,12.176,12.292,12.156,11.813,11.306,10.718,10.207,9.8348,9.8237,10.375,10.908,11.111,10.766,10.403,10.334,10.431,10.586,10.651,10.634,10.628,10.72,10.768,10.869,10.831,10.807,10.908,10.91,10.776,10.971,11.738,10.967,10.79,13.877,12.757,11.433,12.055
-0.099399,16.654,16.557,16.434,16.282,16.103,15.924,15.73,15.71,15.315,15.104,14.858,14.646,14.437,14.292,14.177,14.041,13.914,13.845,13.851,13.819,13.959,14.104,14.203,14.333,14.549,14.715,14.836,15.009,15.123,15.158,15.225,15.162,15.168,15.086,14.933,14.793,14.586,14.395,14.171,14.028,13.789,13.651,13.543,13.394,13.281,13.256,13.253,13.201,13.126,13.029,12.895,12.668,12.297,11.839,11.364,10.906,10.483,10.226,10.077,10.138,10.377,10.798,11.21,11.677,12.07,12.227,12.258,12.146,11.867,11.399,10.861,10.381,10.001,10.066,10.595,11.101,11.258,10.824,10.381,10.336,10.571,10.686,10.636,10.576,10.617,10.666,10.757,10.83,10.8,10.82,10.893,10.906,10.749,10.967,11.759,10.925,10.735,13.838,12.715,11.39,12.025
-0.084447,16.717,16.734,16.673,16.639,16.513,16.414,16.276,16.131,16.03,15.846,15.726,15.605,15.421,15.358,15.268,15.171,15.183,15.073,15.114,15.147,15.248,15.371,15.492,15.596,15.78,15.89,15.976,16.047,16.114,16.091,16.073,15.969,15.859,15.712,15.469,15.272,15.009,14.73,14.452,14.229,13.985,13.728,13.555,13.318,13.156,13.04,13.024,12.957,12.888,12.878,12.774,12.651,12.428,12.137,11.811,11.481,11.232,11.033,10.96,11.02,11.208,11.474,11.748,12.001,12.236,12.241,12.262,12.126,11.951,11.534,11.1,10.695,10.332,10.405,10.831,11.252,11.331,10.93,10.494,10.446,10.658,10.787,10.632,10.58,10.654,10.682,10.735,10.805,10.789,10.785,10.882,10.893,10.761,10.98,11.75,10.928,10.692,13.832,12.715,11.362,11.969
-0.069555,16.788,16.792,16.885,16.85,16.863,16.825,16.775,16.779,16.743,16.699,16.596,16.578,16.52,16.466,16.436,16.403,16.364,16.354,16.447,16.513,16.579,16.662,16.732,16.857,16.909,16.959,16.959,16.978,16.922,16.838,16.738,16.615,16.388,16.22,15.918,15.68,15.412,15.056,14.722,14.441,14.143,13.827,13.592,13.277,13.102,12.905,12.856,12.78,12.696,12.729,12.696,12.653,12.62,12.459,12.316,12.167,12.068,11.984,11.942,11.968,12.046,12.184,12.297,12.335,12.398,12.26,12.199,12.117,12.012,11.701,11.368,11.029,10.787,10.816,11.124,11.384,11.427,11.053,10.701,10.64,10.869,10.878,10.735,10.679,10.776,10.731,10.766,10.813,10.79,10.776,10.889,10.91,10.735,10.962,11.746,10.939,10.692,13.83,12.698,11.329,11.908
-0.054675,16.829,16.892,16.958,17.036,17.138,17.263,17.315,17.418,17.462,17.455,17.511,17.572,17.602,17.561,17.559,17.598,17.623,17.669,17.705,17.779,17.816,17.837,17.826,17.865,17.867,17.867,17.768,17.671,17.546,17.442,17.291,17.084,16.827,16.617,16.324,16.015,15.704,15.319,14.97,14.642,14.288,13.908,13.637,13.29,13.042,12.817,12.741,12.631,12.577,12.601,12.64,12.696,12.8,12.783,12.856,12.865,12.891,12.905,12.925,12.905,12.849,12.847,12.742,12.634,12.528,12.357,12.206,12.146,12.057,11.891,11.684,11.466,11.336,11.336,11.425,11.494,11.485,11.215,10.977,10.913,11.01,11.003,10.882,10.761,10.861,10.8,10.813,10.891,10.824,10.796,10.902,10.939,10.74,10.956,11.722,10.913,10.681,13.817,12.651,11.277,11.874
-0.039763,16.771,16.894,17.034,17.215,17.401,17.623,17.701,17.895,18.001,18.129,18.219,18.33,18.398,18.509,18.573,18.654,18.731,18.751,18.762,18.777,18.805,18.753,18.707,18.675,18.576,18.528,18.358,18.202,18.032,17.874,17.68,17.399,17.123,16.905,16.596,16.282,15.903,15.551,15.155,14.793,14.424,14.013,13.72,13.335,13.039,12.826,12.692,12.547,12.489,12.556,12.62,12.748,12.94,13.087,13.318,13.504,13.642,13.752,13.769,13.713,13.59,13.424,13.145,12.88,12.649,12.37,12.228,12.159,12.118,12.068,11.966,11.927,11.867,11.774,11.716,11.608,11.502,11.386,11.245,11.211,11.195,11.131,11.029,10.954,10.947,10.882,10.878,10.954,10.865,10.861,10.919,10.971,10.749,10.956,11.748,10.904,10.658,13.806,12.677,11.234,11.871
-0.024836,16.781,16.846,17.12,17.302,17.563,17.794,17.982,18.219,18.368,18.535,18.632,18.869,19.008,19.171,19.301,19.385,19.459,19.483,19.487,19.465,19.48,19.394,19.331,19.187,19.064,18.936,18.703,18.556,18.336,18.109,17.893,17.606,17.356,17.071,16.755,16.451,16.058,15.693,15.3,14.911,14.519,14.123,13.769,13.378,13.061,12.841,12.677,12.502,12.457,12.484,12.586,12.774,13.018,13.297,13.678,13.966,14.227,14.382,14.421,14.354,14.132,13.832,13.426,13.063,12.754,12.43,12.277,12.2,12.176,12.208,12.223,12.327,12.286,12.146,11.969,11.696,11.606,11.521,11.506,11.448,11.327,11.23,11.146,11.131,11.049,10.99,10.979,11.005,10.934,10.865,10.941,10.988,10.77,11.003,11.772,10.936,10.651,13.808,12.668,11.262,11.843
-0.009944,16.704,16.878,17.088,17.325,17.626,17.837,18.04,18.306,18.518,18.696,18.936,19.157,19.318,19.465,19.629,19.731,19.808,19.858,19.86,19.832,19.808,19.727,19.58,19.478,19.282,19.122,18.904,18.72,18.498,18.219,17.986,17.744,17.461,17.148,16.825,16.505,16.138,15.766,15.384,14.957,14.573,14.134,13.778,13.428,13.107,12.865,12.655,12.484,12.428,12.469,12.569,12.798,13.107,13.432,13.89,14.249,14.581,14.771,14.834,14.709,14.395,14.043,13.601,13.189,12.815,12.491,12.286,12.191,12.223,12.318,12.39,12.545,12.539,12.39,12.1,11.75,11.593,11.599,11.664,11.621,11.435,11.28,11.258,11.211,11.148,11.101,11.068,11.057,10.982,10.904,10.956,11.008,10.815,11.006,11.798,10.954,10.664,13.791,12.644,11.241,11.811
0.004945,16.708,16.965,17.107,17.323,17.647,17.796,17.99,18.262,18.494,18.651,18.893,19.098,19.329,19.428,19.578,19.724,19.811,19.817,19.822,19.841,19.785,19.692,19.569,19.431,19.284,19.09,18.88,18.701,18.478,18.191,17.991,17.697,17.453,17.159,16.812,16.488,16.16,15.794,15.367,14.946,14.562,14.115,13.791,13.461,13.121,12.867,12.685,12.485,12.45,12.493,12.545,12.772,13.124,13.458,13.916,14.335,14.639,14.834,14.897,14.761,14.46,14.121,13.631,13.21,12.835,12.515,12.299,12.208,12.251,12.297,12.461,12.593,12.631,12.476,12.152,11.772,11.653,11.655,11.757,11.681,11.485,11.29,11.331,11.305,11.154,11.146,11.116,11.1,11.031,10.954,10.98,11.012,10.843,11.001,11.807,10.971,10.694,13.767,12.666,11.221,11.811
0.019845,16.799,16.976,17.151,17.313,17.543,17.68,17.852,18.053,18.308,18.466,18.671,18.822,18.994,19.144,19.245,19.379,19.4,19.422,19.472,19.474,19.431,19.377,19.306,19.202,19.094,18.902,18.696,18.526,18.299,18.088,17.908,17.632,17.351,17.064,16.703,16.406,16.077,15.712,15.33,14.888,14.521,14.115,13.78,13.48,13.171,12.886,12.733,12.539,12.526,12.504,12.579,12.77,13.109,13.372,13.752,14.113,14.408,14.59,14.648,14.534,14.29,14.003,13.571,13.165,12.802,12.485,12.29,12.204,12.262,12.267,12.364,12.48,12.541,12.374,12.092,11.778,11.636,11.632,11.716,11.629,11.45,11.288,11.308,11.29,11.154,11.12,11.115,11.122,11.036,10.99,11.02,11.036,10.871,11.033,11.815,10.969,10.686,13.787,12.718,11.241,11.82
0.034756,16.811,16.913,17.047,17.194,17.377,17.498,17.656,17.833,17.971,18.092,18.228,18.342,18.446,18.526,18.612,18.682,18.705,18.731,18.761,18.744,18.787,18.835,18.768,18.681,18.612,18.522,18.368,18.206,18.034,17.844,17.686,17.399,17.155,16.907,16.574,16.261,15.913,15.579,15.244,14.804,14.467,14.102,13.769,13.458,13.158,12.936,12.768,12.591,12.595,12.603,12.629,12.78,13.018,13.188,13.456,13.711,13.901,14.059,14.087,14.026,13.841,13.678,13.322,13.039,12.75,12.495,12.271,12.223,12.219,12.187,12.206,12.258,12.26,12.158,11.956,11.744,11.662,11.575,11.552,11.452,11.409,11.29,11.234,11.189,11.154,11.094,11.079,11.1,11.044,10.98,11.042,11.068,10.9,11.074,11.845,11.029,10.716,13.799,12.733,11.28,11.817
0.04966,16.801,16.831,16.922,17.041,17.168,17.278,17.328,17.425,17.492,17.528,17.613,17.632,17.652,17.714,17.731,17.723,17.801,17.902,17.807,17.798,17.908,17.921,17.915,17.934,17.928,17.893,17.798,17.69,17.593,17.449,17.287,17.051,16.84,16.615,16.347,16.026,15.71,15.38,15.086,14.642,14.382,14.013,13.72,13.461,13.18,13.005,12.85,12.724,12.698,12.679,12.726,12.798,12.873,12.953,13.072,13.195,13.221,13.324,13.348,13.331,13.197,13.154,13,12.834,12.653,12.469,12.292,12.223,12.172,12.081,11.951,11.886,11.871,11.763,11.765,11.681,11.668,11.463,11.332,11.254,11.28,11.265,11.111,11.092,11.155,11.072,11.06,11.094,11.051,10.993,11.068,11.115,10.919,11.118,11.861,11.042,10.772,13.802,12.729,11.297,11.82
0.064576,16.82,16.783,16.82,16.857,16.909,16.954,16.913,16.831,16.909,16.811,16.799,16.766,16.719,16.727,16.688,16.662,16.65,16.635,16.68,16.695,16.801,16.868,16.887,16.969,17.002,17.049,17.043,17.008,16.937,16.885,16.757,16.585,16.41,16.241,15.969,15.715,15.436,15.142,14.866,14.499,14.238,13.918,13.691,13.454,13.23,13.098,13.001,12.888,12.837,12.824,12.791,12.8,12.761,12.679,12.62,12.562,12.463,12.497,12.474,12.457,12.491,12.58,12.567,12.579,12.523,12.435,12.32,12.23,12.117,11.925,11.701,11.459,11.371,11.347,11.534,11.614,11.606,11.373,11.079,11.02,11.196,11.2,11.036,11.008,11.092,11.047,11.04,11.107,11.051,11.036,11.109,11.154,10.956,11.129,11.906,11.118,10.805,13.787,12.774,11.305,11.856
0.079469,16.749,16.708,16.743,16.688,16.634,16.576,16.498,16.418,16.246,16.133,16.054,15.926,15.818,15.697,15.635,15.574,15.512,15.477,15.507,15.518,15.633,15.65,15.773,15.818,15.952,16.028,16.108,16.133,16.134,16.127,16.065,15.987,15.855,15.706,15.533,15.307,15.121,14.883,14.639,14.322,14.069,13.86,13.679,13.499,13.379,13.229,13.173,13.078,13.033,13.009,12.899,12.806,12.634,12.402,12.189,11.936,11.731,11.636,11.589,11.588,11.711,11.958,12.111,12.286,12.413,12.398,12.351,12.236,12.1,11.789,11.454,11.077,10.923,10.99,11.293,11.569,11.625,11.288,10.887,10.869,11.031,11.148,10.997,10.911,11.038,11.021,11.062,11.127,11.077,11.094,11.161,11.206,11.003,11.163,11.942,11.178,10.843,13.812,12.841,11.34,11.902
0.094374,16.699,16.628,16.488,16.39,16.328,16.203,16.039,15.905,15.695,15.481,15.291,15.104,14.946,14.79,14.648,14.538,14.452,14.387,14.374,14.357,14.406,14.497,14.57,14.702,14.812,14.946,15.071,15.129,15.186,15.216,15.263,15.244,15.188,15.099,15.028,14.868,14.702,14.527,14.395,14.132,14.003,13.836,13.698,13.601,13.501,13.424,13.415,13.322,13.264,13.199,13.035,12.8,12.567,12.163,11.793,11.429,11.068,10.865,10.757,10.779,10.945,11.308,11.634,11.981,12.273,12.411,12.381,12.254,12.079,11.636,11.245,10.813,10.552,10.634,11.059,11.463,11.549,11.2,10.762,10.738,10.954,11.059,10.967,10.902,10.997,11.046,11.077,11.146,11.115,11.103,11.204,11.256,11.055,11.211,11.955,11.243,10.906,13.828,12.865,11.409,11.919
0.10928,16.593,16.483,16.282,16.151,16.039,15.812,15.583,15.279,15.091,14.795,14.592,14.344,14.138,13.942,13.752,13.586,13.454,13.366,13.361,13.284,13.284,13.344,13.398,13.532,13.642,13.819,13.929,14.044,14.156,14.19,14.344,14.389,14.413,14.424,14.385,14.357,14.236,14.182,14.115,13.947,13.892,13.806,13.778,13.752,13.704,13.659,13.666,13.635,13.555,13.426,13.219,12.865,12.493,11.969,11.47,10.993,10.517,10.235,10.084,10.105,10.291,10.727,11.213,11.694,12.146,12.366,12.407,12.29,12.055,11.563,11.087,10.641,10.345,10.369,10.85,11.353,11.502,11.163,10.766,10.694,10.861,10.995,10.984,10.98,11.031,11.087,11.14,11.195,11.17,11.163,11.224,11.306,11.115,11.273,12.007,11.306,10.997,13.806,12.899,11.47,11.938
0.12419,16.436,16.28,16.023,15.833,15.652,15.374,15.121,14.728,14.557,14.225,13.922,13.661,13.372,13.16,12.962,12.783,12.629,12.504,12.444,12.366,12.331,12.368,12.43,12.491,12.558,12.687,12.809,12.921,13.007,13.135,13.316,13.409,13.538,13.627,13.698,13.795,13.78,13.828,13.864,13.799,13.84,13.838,13.884,13.957,13.949,13.994,13.989,13.964,13.895,13.711,13.398,12.942,12.45,11.86,11.277,10.645,10.112,9.7845,9.5629,9.5778,9.8106,10.301,10.841,11.398,11.975,12.267,12.396,12.322,12.027,11.504,11.006,10.528,10.289,10.297,10.697,11.189,11.357,11.14,10.844,10.729,10.822,10.941,11.04,11.036,11.075,11.198,11.224,11.291,11.234,11.245,11.254,11.345,11.172,11.321,12.068,11.368,11.047,13.828,12.966,11.522,11.992
0.13909,16.25,16.028,15.799,15.507,15.266,14.992,14.721,14.326,14.028,13.735,13.372,13.109,12.839,12.564,12.342,12.163,11.984,11.82,11.727,11.591,11.569,11.522,11.53,11.549,11.575,11.664,11.722,11.833,11.956,12.111,12.271,12.43,12.62,12.847,13.022,13.171,13.294,13.461,13.584,13.627,13.821,13.942,14.033,14.195,14.236,14.376,14.357,14.292,14.221,13.957,13.61,13.078,12.45,11.789,11.146,10.487,9.8721,9.5033,9.2462,9.2555,9.4474,9.9484,10.515,11.127,11.783,12.193,12.37,12.292,11.969,11.522,11.018,10.546,10.347,10.323,10.599,11.001,11.237,11.167,10.982,10.887,10.869,10.915,11.115,11.223,11.133,11.31,11.31,11.345,11.334,11.265,11.306,11.36,11.252,11.396,12.081,11.424,11.1,13.868,13.044,11.588,12.064
0.15402,15.959,15.719,15.484,15.181,14.92,14.6,14.298,13.929,13.596,13.305,12.918,12.621,12.368,12.1,11.86,11.656,11.42,11.28,11.154,10.977,10.915,10.839,10.789,10.753,10.703,10.766,10.774,10.861,10.971,11.109,11.306,11.48,11.718,12.02,12.256,12.523,12.835,13.063,13.331,13.521,13.759,13.964,14.229,14.441,14.57,14.741,14.741,14.655,14.572,14.242,13.823,13.206,12.539,11.832,11.115,10.412,9.792,9.3897,9.1047,9.0767,9.2369,9.71,10.289,10.908,11.575,12.027,12.236,12.176,11.923,11.513,11.07,10.71,10.526,10.41,10.582,10.833,11.042,11.18,11.146,11.115,10.936,10.945,11.228,11.377,11.241,11.362,11.418,11.411,11.383,11.336,11.364,11.429,11.301,11.466,12.13,11.478,11.185,13.884,13.085,11.681,12.122
0.16891,15.643,15.391,15.088,14.803,14.544,14.22,13.881,13.601,13.217,12.877,12.566,12.264,11.969,11.718,11.517,11.26,11.01,10.83,10.703,10.517,10.414,10.274,10.207,10.142,10.051,10.056,10.049,10.081,10.133,10.215,10.479,10.686,10.919,11.252,11.543,11.899,12.288,12.651,13.072,13.387,13.713,14.067,14.396,14.702,14.918,15.091,15.121,15.026,14.885,14.542,14.043,13.348,12.679,11.904,11.17,10.459,9.8106,9.3952,9.1307,9.0637,9.2015,9.6094,10.131,10.703,11.334,11.779,12.061,12.012,11.865,11.534,11.202,10.926,10.761,10.667,10.64,10.667,10.908,11.213,11.375,11.359,11.118,11.018,11.342,11.494,11.379,11.429,11.496,11.509,11.44,11.429,11.429,11.494,11.392,11.522,12.167,11.565,11.303,13.888,13.135,11.744,12.174
0.18382,15.289,14.976,14.737,14.463,14.193,13.862,13.553,13.221,12.927,12.608,12.275,12.001,11.716,11.457,11.185,10.9,10.774,10.533,10.386,10.174,10.03,9.9075,9.7752,9.6579,9.5349,9.5498,9.4958,9.4418,9.507,9.5796,9.7603,9.9783,10.202,10.548,10.908,11.323,11.789,12.269,12.776,13.201,13.691,14.123,14.559,14.924,15.229,15.402,15.454,15.346,15.19,14.763,14.255,13.525,12.824,12.042,11.29,10.591,9.9298,9.5163,9.263,9.181,9.2872,9.6467,10.051,10.561,11.059,11.493,11.737,11.789,11.765,11.524,11.359,11.21,11.131,10.988,10.766,10.595,10.785,11.226,11.617,11.608,11.262,11.152,11.429,11.625,11.556,11.513,11.565,11.569,11.502,11.478,11.489,11.578,11.448,11.591,12.245,11.673,11.386,13.901,13.217,11.807,12.228
0.19876,14.885,14.614,14.369,14.076,13.854,13.504,13.223,12.951,12.677,12.381,12.064,11.757,11.522,11.271,11.025,10.796,10.569,10.379,10.17,9.9391,9.7547,9.6281,9.4958,9.3263,9.1978,9.1382,9.0413,8.9817,9.0302,9.0935,9.2295,9.4325,9.6467,9.9931,10.394,10.802,11.329,11.876,12.482,12.998,13.62,14.115,14.678,15.097,15.484,15.656,15.745,15.644,15.426,14.979,14.445,13.718,12.983,12.227,11.468,10.837,10.155,9.751,9.507,9.4008,9.4679,9.751,10.047,10.464,10.83,11.195,11.42,11.541,11.589,11.539,11.526,11.485,11.522,11.359,10.962,10.625,10.688,11.23,11.77,11.8,11.506,11.345,11.494,11.718,11.701,11.589,11.601,11.608,11.554,11.534,11.558,11.647,11.526,11.634,12.271,11.748,11.461,13.94,13.301,11.91,12.32
0.21367,14.471,14.24,14.007,13.73,13.506,13.229,12.959,12.715,12.472,12.146,11.921,11.619,11.368,11.131,10.945,10.697,10.433,10.202,10.07,9.8087,9.615,9.4269,9.2537,9.1196,8.9519,8.8216,8.7247,8.6874,8.6669,8.7396,8.8029,8.9855,9.2351,9.548,9.9373,10.384,10.926,11.483,12.174,12.768,13.454,14.074,14.709,15.201,15.616,15.846,15.961,15.836,15.637,15.197,14.633,13.912,13.162,12.463,11.738,11.1,10.481,10.129,9.8441,9.7473,9.7268,9.9242,10.185,10.409,10.645,10.856,11.062,11.241,11.414,11.547,11.684,11.843,11.971,11.748,11.228,10.781,10.733,11.273,11.882,11.99,11.733,11.55,11.55,11.711,11.802,11.668,11.655,11.688,11.621,11.615,11.615,11.725,11.589,11.733,12.335,11.867,11.576,13.977,13.359,12.018,12.417
0.22859,14.041,13.853,13.659,13.443,13.182,12.953,12.744,12.495,12.292,12.04,11.746,11.526,11.303,11.107,10.878,10.628,10.394,10.153,9.9894,9.7752,9.5275,9.3561,9.127,8.9631,8.7806,8.6949,8.598,8.4863,8.4341,8.4323,8.5384,8.7284,8.9445,9.2351,9.5685,10.01,10.571,11.185,11.822,12.5,13.21,13.912,14.609,15.153,15.591,15.903,16.015,15.918,15.693,15.289,14.758,14.098,13.398,12.711,12.053,11.437,10.889,10.55,10.248,10.161,10.084,10.209,10.347,10.399,10.513,10.636,10.787,10.941,11.221,11.522,11.845,12.176,12.357,12.156,11.532,11.006,10.803,11.349,11.938,12.118,11.923,11.763,11.599,11.692,11.843,11.748,11.696,11.748,11.686,11.664,11.675,11.796,11.664,11.793,12.385,11.943,11.694,13.976,13.43,12.087,12.476
0.2435,13.638,13.474,13.318,13.119,12.903,12.715,12.53,12.333,12.107,11.936,11.636,11.474,11.25,11.079,10.818,10.606,10.394,10.17,9.9838,9.779,9.5368,9.3003,9.1065,8.896,8.7396,8.6036,8.4825,8.3596,8.2795,8.2851,8.3801,8.4919,8.7396,8.9817,9.3487,9.7585,10.263,10.846,11.487,12.156,12.905,13.601,14.339,14.944,15.397,15.758,15.874,15.857,15.674,15.289,14.851,14.232,13.668,12.996,12.402,11.874,11.336,11.025,10.753,10.626,10.535,10.58,10.561,10.481,10.44,10.463,10.528,10.684,11.072,11.5,11.936,12.441,12.715,12.556,11.912,11.318,11.066,11.429,11.953,12.187,12.1,11.964,11.684,11.692,11.882,11.806,11.733,11.794,11.752,11.727,11.765,11.83,11.742,11.861,12.459,12.064,11.783,14.009,13.501,12.184,12.554
0.2584,13.301,13.13,12.97,12.841,12.62,12.51,12.364,12.178,12.001,11.793,11.601,11.422,11.241,11.085,10.844,10.671,10.425,10.22,10.056,9.8497,9.5852,9.3598,9.1475,8.937,8.734,8.5757,8.4639,8.341,8.2385,8.2665,8.3093,8.4006,8.6222,8.8458,9.1848,9.5182,9.9931,10.52,11.176,11.815,12.525,13.245,13.908,14.506,14.987,15.36,15.516,15.564,15.482,15.255,14.853,14.322,13.823,13.303,12.774,12.329,11.82,11.543,11.306,11.178,11.053,10.988,10.859,10.652,10.464,10.341,10.369,10.518,10.926,11.431,12.025,12.625,13.025,12.906,12.275,11.673,11.316,11.558,11.936,12.137,12.167,12.117,11.802,11.63,11.865,11.839,11.802,11.804,11.819,11.828,11.832,11.891,11.847,11.947,12.485,12.156,11.904,14.069,13.612,12.305,12.621
0.27331,12.959,12.834,12.735,12.575,12.463,12.331,12.21,12.029,11.895,11.748,11.558,11.429,11.299,11.115,10.908,10.733,10.502,10.323,10.125,9.9131,9.6691,9.4195,9.2611,9.032,8.788,8.6688,8.4788,8.3894,8.2646,8.313,8.287,8.4229,8.5738,8.7545,9.0581,9.3878,9.8237,10.282,10.882,11.439,12.035,12.7,13.34,13.912,14.344,14.73,14.909,15.067,15.097,14.952,14.715,14.393,13.979,13.573,13.167,12.757,12.353,12.128,11.934,11.759,11.569,11.394,11.17,10.848,10.565,10.356,10.291,10.433,10.822,11.392,12.044,12.746,13.221,13.197,12.625,12.081,11.692,11.699,11.863,12.025,12.213,12.212,11.917,11.681,11.848,11.921,11.873,11.889,11.895,11.886,11.917,11.975,11.94,12.025,12.567,12.266,12.05,14.087,13.663,12.392,12.737
0.28823,12.765,12.614,12.515,12.409,12.316,12.174,12.1,11.962,11.822,11.711,11.558,11.448,11.28,11.152,10.971,10.844,10.617,10.459,10.287,10.032,9.7715,9.589,9.3449,9.1363,8.9314,8.7713,8.6166,8.4863,8.3782,8.3503,8.3708,8.4993,8.6111,8.7694,9.0339,9.3003,9.7119,10.084,10.608,11.113,11.584,12.152,12.657,13.154,13.545,13.886,14.117,14.329,14.497,14.523,14.484,14.329,14.089,13.823,13.56,13.256,12.96,12.757,12.588,12.403,12.158,11.906,11.556,11.163,10.716,10.453,10.321,10.453,10.794,11.357,12.062,12.77,13.309,13.34,12.972,12.497,12.07,11.873,11.806,11.891,12.156,12.258,12.044,11.727,11.796,11.977,11.969,11.955,11.968,11.942,11.996,12.057,12.027,12.115,12.627,12.359,12.124,14.091,13.75,12.463,12.845
0.30314,12.579,12.484,12.322,12.286,12.193,12.1,12.033,11.93,11.839,11.781,11.582,11.493,11.366,11.262,11.115,10.943,10.757,10.613,10.418,10.176,9.9261,9.7417,9.4828,9.3189,9.0991,8.924,8.7917,8.6502,8.5515,8.5105,8.5477,8.6129,8.6967,8.8625,9.0991,9.2872,9.6523,9.9578,10.392,10.798,11.195,11.621,11.947,12.329,12.659,12.919,13.147,13.396,13.711,13.929,14.076,14.136,14.134,14.033,13.925,13.743,13.527,13.398,13.227,13.053,12.763,12.446,12.025,11.472,10.954,10.666,10.496,10.561,10.861,11.364,12.025,12.698,13.217,13.411,13.208,12.871,12.454,12.07,11.748,11.794,12.029,12.24,12.111,11.824,11.791,12.018,12.068,11.996,12.031,12.057,12.074,12.128,12.124,12.195,12.701,12.487,12.234,14.139,13.849,12.608,12.936
0.31805,12.498,12.396,12.245,12.206,12.137,12.02,11.969,11.908,11.785,11.737,11.638,11.558,11.448,11.383,11.213,11.055,10.921,10.725,10.565,10.371,10.094,9.9261,9.7044,9.5387,9.3058,9.1773,9.0227,8.8663,8.7787,8.7284,8.7582,8.8178,8.8625,8.9762,9.1606,9.3412,9.6094,9.8795,10.243,10.546,10.861,11.131,11.373,11.615,11.815,11.962,12.132,12.4,12.798,13.176,13.521,13.825,14.013,14.156,14.221,14.171,14.08,14.028,13.907,13.739,13.411,12.981,12.463,11.867,11.284,10.973,10.731,10.781,11.023,11.431,11.969,12.541,13.046,13.368,13.333,13.186,12.808,12.293,11.798,11.727,11.936,12.163,12.176,12.035,11.856,12.053,12.197,12.072,12.091,12.122,12.146,12.195,12.21,12.281,12.756,12.575,12.381,14.203,13.947,12.72,13.012
0.33294,12.424,12.338,12.225,12.172,12.102,12.053,11.921,11.867,11.83,11.761,11.688,11.632,11.521,11.476,11.299,11.161,11.051,10.908,10.746,10.561,10.353,10.144,9.9783,9.7585,9.5275,9.4195,9.2593,9.1661,9.0693,9.032,9.0041,9.0358,9.0898,9.168,9.3096,9.453,9.6299,9.8311,10.133,10.351,10.569,10.787,10.93,11.07,11.178,11.226,11.338,11.513,11.93,12.32,12.852,13.37,13.778,14.139,14.456,14.553,14.6,14.655,14.566,14.402,14.018,13.502,12.959,12.288,11.709,11.329,11.118,11.077,11.234,11.591,11.934,12.307,12.763,13.178,13.353,13.415,13.141,12.511,11.901,11.72,11.841,12.072,12.24,12.182,11.984,12.072,12.247,12.217,12.146,12.18,12.21,12.307,12.307,12.359,12.862,12.685,12.474,14.22,14,12.819,13.095
0.34786,12.437,12.299,12.223,12.176,12.057,12.003,11.96,11.915,11.876,11.785,11.796,11.677,11.66,11.552,11.466,11.349,11.198,11.098,10.938,10.774,10.593,10.397,10.204,10.032,9.8218,9.7044,9.5722,9.4716,9.3878,9.3561,9.3096,9.3226,9.3673,9.412,9.5405,9.5741,9.7324,9.8628,10.055,10.226,10.334,10.511,10.578,10.701,10.748,10.809,10.85,10.962,11.273,11.599,12.174,12.808,13.478,14.113,14.605,14.888,15.076,15.255,15.192,15.058,14.646,14.084,13.474,12.763,12.146,11.763,11.532,11.485,11.56,11.763,11.927,12.137,12.457,12.835,13.232,13.508,13.299,12.776,12.096,11.793,11.778,11.953,12.254,12.331,12.145,12.1,12.29,12.307,12.234,12.264,12.286,12.366,12.383,12.467,12.908,12.78,12.627,14.236,14.067,12.912,13.217
0.36277,12.484,12.316,12.254,12.197,12.139,12.061,12.009,11.966,11.943,11.873,11.867,11.785,11.766,11.699,11.588,11.526,11.42,11.305,11.15,11.005,10.831,10.656,10.464,10.347,10.17,10.068,9.9578,9.8441,9.7361,9.684,9.6411,9.6635,9.6746,9.6895,9.7435,9.7696,9.8777,9.9335,10.053,10.15,10.176,10.263,10.317,10.392,10.41,10.494,10.533,10.645,10.874,11.131,11.599,12.256,13.091,13.929,14.6,15.143,15.484,15.762,15.779,15.639,15.201,14.65,13.983,13.232,12.651,12.247,12.003,11.919,11.904,12.001,12.001,12.033,12.174,12.526,13.003,13.499,13.489,12.923,12.271,11.942,11.779,11.865,12.225,12.472,12.316,12.176,12.286,12.346,12.318,12.351,12.37,12.465,12.489,12.554,12.94,12.893,12.761,14.298,14.166,13.05,13.303
0.37768,12.534,12.405,12.331,12.26,12.2,12.159,12.062,12.085,12.033,11.988,11.971,11.928,11.874,11.86,11.753,11.699,11.591,11.526,11.388,11.267,11.116,10.952,10.803,10.658,10.513,10.405,10.33,10.204,10.133,10.092,10.038,10.058,10.062,9.995,10.002,10.029,10.071,10.03,10.083,10.09,10.079,10.098,10.073,10.073,10.051,10.103,10.133,10.273,10.511,10.792,11.2,11.793,12.64,13.607,14.497,15.233,15.827,16.166,16.311,16.174,15.754,15.123,14.456,13.759,13.126,12.778,12.51,12.402,12.333,12.288,12.064,11.955,11.956,12.202,12.7,13.331,13.443,13.087,12.51,12.146,11.886,11.82,12.176,12.502,12.497,12.271,12.297,12.417,13.236,12.409,12.48,12.549,12.556,12.668,13.061,12.979,12.871,14.348,14.274,13.124,13.379
0.3926,12.612,12.495,12.43,12.349,12.286,12.262,12.243,12.208,12.191,12.165,12.105,12.098,12.057,12.031,11.942,11.897,11.832,11.766,11.653,11.532,11.357,11.264,11.167,11.055,10.893,10.822,10.703,10.615,10.569,10.515,10.463,10.476,10.42,10.414,10.345,10.291,10.235,10.174,10.17,10.075,9.9801,9.9205,9.8572,9.7585,9.7026,9.7082,9.6858,9.8032,10.056,10.351,10.837,11.42,12.202,13.245,14.272,15.199,15.969,16.449,16.688,16.602,16.229,15.568,14.916,14.242,13.623,13.312,13.091,12.931,12.77,12.59,12.217,11.908,11.757,11.958,12.407,13.061,13.329,13.18,12.735,12.398,12.014,11.86,12.104,12.493,12.618,12.444,12.344,12.508,12.528,12.534,12.539,12.651,12.633,12.767,13.122,13.109,13.016,14.37,14.339,13.229,13.478
0.40749,12.767,12.651,12.525,12.495,12.471,12.446,12.377,12.418,12.338,12.305,12.284,12.251,12.102,12.227,12.128,12.091,12.037,12.018,11.94,11.85,11.701,11.615,11.513,11.399,11.336,11.26,11.181,11.092,11.02,11.003,10.943,10.896,10.854,10.779,10.721,10.612,10.483,10.386,10.274,10.122,9.9671,9.8143,9.6821,9.4995,9.3934,9.3189,9.3003,9.3673,9.6374,9.9373,10.461,11.068,11.828,12.843,13.94,15.017,15.907,16.602,16.907,16.878,16.55,15.944,15.343,14.73,14.167,13.84,13.664,13.467,13.236,12.932,12.43,11.953,11.712,11.738,12.115,12.754,13.081,13.154,12.977,12.698,12.266,11.979,12.07,12.446,12.735,12.582,12.457,12.545,12.638,12.584,12.623,12.685,12.763,12.871,13.106,13.245,13.132,14.35,14.41,13.379,13.566
0.4224,12.94,12.822,12.791,12.713,12.722,12.651,12.616,12.556,12.554,12.51,12.487,12.444,12.303,12.441,12.377,12.357,12.335,12.275,12.223,12.184,12.055,12.003,11.901,11.854,11.77,11.697,11.653,11.588,11.513,11.483,11.429,11.336,11.262,11.185,11.07,10.96,10.785,10.608,10.45,10.23,9.9894,9.8311,9.5871,9.371,9.209,9.0302,8.9743,9.0469,9.2686,9.6057,10.107,10.74,11.519,12.463,13.547,14.64,15.659,16.492,16.894,16.954,16.71,16.241,15.71,15.158,14.678,14.424,14.21,13.961,13.674,13.279,12.666,12.062,11.718,11.649,11.889,12.398,12.793,13.057,13.141,12.932,12.51,12.184,12.1,12.349,12.754,12.7,12.588,12.56,12.69,12.67,12.715,12.778,12.873,12.99,13.251,13.32,13.275,14.439,14.458,13.493,13.692
0.43732,13.216,13.126,13.08,12.977,12.985,12.912,12.849,12.817,12.809,12.757,12.724,12.729,12.701,12.672,12.657,12.649,12.616,12.577,12.539,12.498,12.433,12.372,12.305,12.241,12.204,12.158,12.115,12.083,12.003,11.964,11.878,11.83,11.725,11.636,11.502,11.327,11.152,10.891,10.686,10.353,10.103,9.8311,9.5927,9.3692,9.1997,9.0022,8.9035,8.9221,9.0711,9.3729,9.8721,10.448,11.202,12.124,13.145,14.171,15.196,16.103,16.626,16.799,16.701,16.341,15.961,15.533,15.14,14.894,14.694,14.476,14.097,13.635,12.947,12.303,11.804,11.671,11.759,12.111,12.465,12.901,13.201,13.135,12.793,12.444,12.223,12.357,12.701,12.791,12.713,12.631,12.761,12.8,12.8,12.847,12.973,13.063,13.366,13.443,13.407,14.493,14.562,13.575,13.758
0.45224,13.514,13.448,13.368,13.29,13.245,13.184,13.158,13.113,13.074,13.046,13.007,13.033,12.992,12.962,12.944,12.908,12.888,12.901,12.854,12.819,12.781,12.731,12.705,12.651,12.657,12.61,12.588,12.569,12.515,12.471,12.364,12.336,12.199,12.091,11.942,11.718,11.481,11.206,10.941,10.576,10.243,9.9261,9.6001,9.399,9.2351,9.0953,9.0153,9.0395,9.1326,9.2928,9.71,10.237,10.967,11.828,12.746,13.7,14.676,15.496,16.086,16.362,16.429,16.209,16.03,15.782,15.481,15.324,15.147,14.948,14.527,14.028,13.284,12.593,12.029,11.748,11.724,11.889,12.165,12.679,13.145,13.24,13.065,12.754,12.405,12.327,12.621,12.824,12.835,12.761,12.809,12.841,12.873,12.951,13.106,13.171,13.424,13.566,13.506,14.529,14.665,13.672,13.836
0.46715,13.813,13.767,13.596,13.732,13.512,13.489,13.478,13.398,13.355,13.363,13.296,13.301,13.294,13.284,13.227,13.18,13.21,13.245,13.184,13.173,13.163,13.117,13.093,13.107,13.121,13.081,13.117,13.052,13.066,13.009,12.893,12.856,12.729,12.564,12.4,12.158,11.848,11.588,11.226,10.833,10.444,10.081,9.6784,9.358,9.1661,9.0358,8.9836,9.0749,9.2202,9.3729,9.7007,10.114,10.796,11.589,12.448,13.318,14.123,14.842,15.373,15.7,15.9,15.879,15.9,15.829,15.697,15.663,15.518,15.313,14.899,14.383,13.65,12.934,12.305,11.912,11.772,11.783,11.951,12.444,13.029,13.268,13.227,13.031,12.612,12.381,12.567,12.856,12.938,12.864,12.854,12.945,12.99,13.027,13.182,13.249,13.486,13.678,13.637,14.534,14.717,13.789,13.964
0.48207,14.18,14.089,13.927,13.91,13.834,13.841,13.769,13.696,13.67,13.631,13.625,13.59,13.579,13.579,13.549,13.553,13.545,13.551,13.573,13.569,13.568,13.573,13.549,13.586,13.603,13.612,13.638,13.597,13.573,13.553,13.426,13.409,13.27,13.078,12.88,12.62,12.277,11.981,11.578,11.163,10.749,10.293,9.8479,9.4511,9.1606,8.9109,8.7694,8.8402,9.0823,9.3617,9.7287,10.12,10.694,11.407,12.212,12.938,13.681,14.242,14.678,14.991,15.263,15.428,15.564,15.698,15.771,15.84,15.779,15.544,15.175,14.7,14.037,13.314,12.677,12.193,11.897,11.748,11.837,12.253,12.869,13.188,13.299,13.247,12.849,12.521,12.606,12.852,13.033,12.983,12.916,13.046,13.087,13.106,13.288,13.331,13.599,13.791,13.804,14.566,14.752,13.916,14.059
0.49698,14.566,14.462,14.367,14.301,14.19,14.197,14.115,14.091,14.044,13.983,13.976,13.925,13.966,13.931,13.927,13.914,13.953,13.929,13.953,13.983,14.031,14.003,14.039,14.098,14.108,14.106,14.143,14.166,14.147,14.102,14.037,13.942,13.804,13.631,13.443,13.113,12.809,12.407,11.969,11.558,11.113,10.675,10.206,9.7883,9.4698,9.1624,8.8979,8.8029,8.9929,9.2574,9.6951,10.157,10.652,11.273,11.986,12.633,13.275,13.746,14.093,14.367,14.646,14.855,15.129,15.402,15.639,15.769,15.84,15.676,15.333,14.944,14.341,13.748,13.163,12.616,12.118,11.815,11.787,12.13,12.7,13.031,13.318,13.396,13.076,12.7,12.657,12.843,13.085,13.08,13.048,13.095,13.158,13.216,13.379,13.434,13.676,13.901,13.899,14.629,14.842,14.015,14.16
0.51188,14.974,14.851,14.799,14.668,14.581,14.575,14.516,14.473,14.443,14.365,14.385,14.344,14.35,14.372,14.32,14.344,14.363,14.378,14.395,14.415,14.478,14.503,14.546,14.616,14.65,14.709,14.741,14.76,14.724,14.693,14.646,14.555,14.372,14.207,13.951,13.629,13.294,12.905,12.428,11.988,11.521,11.087,10.64,10.271,9.9838,9.6933,9.4455,9.3226,9.3003,9.3673,9.6989,10.17,10.638,11.21,11.772,12.353,12.912,13.311,13.637,13.897,14.173,14.335,14.666,15,15.279,15.51,15.656,15.615,15.343,15.065,14.616,14.167,13.622,13.08,12.441,11.969,11.843,12.1,12.534,12.826,13.184,13.42,13.268,12.97,12.763,12.869,13.093,13.204,13.178,13.16,13.253,13.299,13.461,13.521,13.743,13.985,14.028,14.665,14.912,14.106,14.223
0.52683,15.421,15.302,15.263,15.14,15.028,15.052,14.946,14.931,14.888,14.797,14.851,14.821,14.806,14.842,14.806,14.836,14.832,14.877,14.899,14.959,15.022,15.05,15.089,15.153,15.216,15.274,15.373,15.369,15.354,15.309,15.255,15.168,15.002,14.761,14.488,14.184,13.802,13.411,12.934,12.506,11.966,11.558,11.124,10.749,10.517,10.241,10.056,9.9466,9.8311,9.7696,9.941,10.263,10.714,11.224,11.634,12.07,12.549,12.918,13.188,13.45,13.752,13.92,14.261,14.6,14.881,15.132,15.259,15.281,15.16,15.05,14.836,14.564,14.139,13.577,12.875,12.251,11.955,12.132,12.413,12.642,13.029,13.379,13.404,13.189,12.931,12.938,13.07,13.256,13.297,13.288,13.327,13.363,13.564,13.618,13.8,14.069,14.182,14.683,14.927,14.171,14.326
0.54175,15.941,15.862,15.777,15.7,15.574,15.561,15.454,15.384,15.406,15.339,15.374,15.298,15.33,15.324,15.337,15.341,15.346,15.44,15.475,15.51,15.57,15.607,15.691,15.736,15.855,15.902,15.961,16.017,16.013,15.965,15.864,15.786,15.611,15.384,15.091,14.769,14.35,13.983,13.437,13.025,12.487,12.066,11.602,11.226,10.99,10.72,10.524,10.418,10.338,10.26,10.287,10.459,10.83,11.26,11.597,11.839,12.178,12.48,12.715,12.996,13.297,13.538,13.897,14.251,14.495,14.709,14.81,14.823,14.795,14.896,14.931,14.868,14.59,14.071,13.378,12.636,12.24,12.236,12.394,12.521,12.886,13.234,13.452,13.426,13.182,13.059,13.1,13.256,13.381,13.352,13.396,13.493,13.668,13.732,13.875,14.18,14.266,14.741,15.02,14.292,14.387
0.55666,16.505,16.311,16.287,16.233,16.129,16.086,16.01,15.961,15.915,15.89,15.879,15.849,15.872,15.844,15.887,15.894,15.954,16.008,16.06,16.116,16.149,16.227,16.321,16.39,16.483,16.552,16.591,16.647,16.671,16.63,16.499,16.431,16.261,16.019,15.728,15.373,14.946,14.519,14.013,13.56,13.065,12.597,12.122,11.746,11.439,11.15,10.939,10.822,10.72,10.667,10.677,10.779,11.006,11.336,11.597,11.804,11.923,12.038,12.204,12.491,12.783,13.083,13.528,13.905,14.171,14.372,14.417,14.46,14.415,14.598,14.804,15.02,14.938,14.562,13.886,13.135,12.595,12.417,12.409,12.482,12.701,13.068,13.434,13.573,13.42,13.193,13.147,13.311,13.439,13.474,13.471,13.584,13.758,13.836,13.994,14.283,14.395,14.782,15.089,14.402,14.505
0.57156,17.03,16.973,16.956,16.688,16.714,16.65,16.608,16.552,16.531,16.44,16.471,16.416,16.458,16.442,16.431,16.483,16.552,16.608,16.652,16.736,16.773,16.838,16.926,17.014,17.12,17.146,17.271,17.3,17.306,17.297,17.155,17.025,16.878,16.624,16.324,15.952,15.562,15.121,14.603,14.134,13.644,13.117,12.687,12.277,11.932,11.638,11.39,11.271,11.142,11.07,11.072,11.167,11.271,11.42,11.66,11.86,11.914,11.867,11.874,12.092,12.349,12.672,13.141,13.545,13.823,14.022,14.108,14.123,14.091,14.275,14.544,14.946,15.121,14.914,14.357,13.666,13.08,12.698,12.526,12.493,12.633,12.888,13.365,13.612,13.601,13.391,13.283,13.352,13.454,13.564,13.562,13.676,13.864,13.942,14.048,14.374,14.523,14.806,15.119,14.505,14.566
0.58649,17.664,17.464,17.464,17.39,17.293,17.237,17.163,17.149,17.082,17.075,17.034,17.015,17.021,17.056,17.06,17.062,17.118,17.202,17.252,17.341,17.436,17.509,17.543,17.63,17.733,17.837,17.895,17.913,17.939,17.941,17.77,17.695,17.494,17.23,16.926,16.522,16.129,15.693,15.168,14.724,14.193,13.767,13.284,12.878,12.523,12.184,11.86,11.724,11.597,11.522,11.483,11.535,11.569,11.634,11.722,11.843,11.99,11.923,11.891,11.982,12.135,12.37,12.748,13.167,13.456,13.614,13.737,13.733,13.774,13.998,14.266,14.709,15.058,15.115,14.761,14.184,13.571,13.055,12.694,12.556,12.651,12.809,13.208,13.609,13.692,13.542,13.415,13.381,13.527,13.638,13.668,13.752,13.947,14.013,14.123,14.473,14.627,14.829,15.162,14.618,14.646
0.60138,18.263,18.129,18.049,17.999,17.904,17.824,17.733,17.727,17.647,17.656,17.656,17.613,17.658,17.656,17.68,17.718,17.781,17.844,17.883,17.965,18.06,18.133,18.208,18.284,18.383,18.405,18.517,18.535,18.545,18.513,18.381,18.271,18.107,17.79,17.507,17.118,16.662,16.278,15.756,15.274,14.827,14.4,13.901,13.506,13.197,12.905,12.569,12.39,12.171,12.027,11.981,11.986,11.949,11.895,11.86,11.86,11.966,11.979,12.025,12.066,12.152,12.327,12.525,12.845,13.048,13.221,13.316,13.318,13.426,13.689,14.056,14.447,14.804,15.061,14.983,14.605,14.091,13.497,12.977,12.694,12.728,12.765,13.095,13.515,13.713,13.689,13.569,13.519,13.575,13.705,13.75,13.828,14.009,14.121,14.203,14.534,14.747,14.883,15.253,14.737,14.767
0.61631,18.764,18.703,18.636,18.541,18.474,18.42,18.343,18.33,18.23,18.267,18.256,18.2,18.209,18.209,18.243,18.303,18.383,18.405,18.509,18.567,18.642,18.699,18.826,18.904,18.999,19.036,19.111,19.146,19.118,19.092,18.949,18.832,18.614,18.351,18.06,17.669,17.248,16.885,16.337,15.879,15.426,15,14.527,14.154,13.856,13.601,13.329,13.158,12.932,12.688,12.519,12.45,12.368,12.212,12.025,11.917,11.895,11.86,11.945,12.046,12.197,12.34,12.491,12.701,12.811,12.869,12.89,12.932,13.027,13.303,13.799,14.227,14.598,14.83,15.007,14.838,14.478,13.92,13.316,12.953,12.809,12.815,13.016,13.365,13.7,13.789,13.713,13.648,13.696,13.748,13.834,13.899,14.1,14.218,14.283,14.661,14.881,14.918,15.298,14.838,14.849
0.63122,19.349,19.353,19.198,19.105,19.062,18.977,18.941,18.876,18.893,18.809,18.8,18.779,18.742,18.777,18.796,18.824,18.925,18.973,19.047,19.142,19.156,19.286,19.364,19.441,19.547,19.588,19.681,19.701,19.692,19.655,19.528,19.364,19.156,18.878,18.563,18.226,17.848,17.416,16.926,16.466,15.995,15.581,15.121,14.752,14.469,14.173,13.931,13.759,13.558,13.346,13.113,12.953,12.798,12.591,12.301,12.035,11.874,11.735,11.733,11.83,12.081,12.228,12.51,12.685,12.791,12.781,12.731,12.683,12.668,12.925,13.389,13.964,14.35,14.637,14.862,14.944,14.788,14.266,13.683,13.294,13.02,12.905,13.031,13.27,13.601,13.806,13.819,13.815,13.81,13.853,13.918,14.015,14.203,14.328,14.339,14.769,14.968,14.916,15.326,14.937,14.92
0.64614,19.964,19.914,19.77,19.696,19.604,19.534,19.439,19.442,19.444,19.39,19.366,19.347,19.32,19.325,19.344,19.385,19.415,19.467,19.53,19.608,19.688,19.737,19.86,19.912,20.079,20.119,20.169,20.202,20.212,20.132,20.011,19.889,19.636,19.387,19.051,18.761,18.342,17.947,17.468,17.041,16.561,16.136,15.73,15.352,15.028,14.741,14.508,14.329,14.121,13.976,13.713,13.506,13.249,13.005,12.62,12.258,11.986,11.755,11.653,11.718,11.932,12.115,12.417,12.661,12.828,12.877,12.901,12.789,12.646,12.636,12.94,13.506,13.994,14.426,14.711,14.857,14.888,14.516,14.059,13.691,13.342,13.074,13.098,13.27,13.542,13.759,13.89,13.892,13.951,13.918,13.983,14.1,14.274,14.383,14.424,14.881,15.074,14.946,15.397,15.007,14.989
0.66104,20.59,20.506,20.392,20.305,20.225,20.152,20.093,20.044,20.156,19.947,19.936,19.888,19.904,19.923,19.936,19.899,19.958,20.033,20.035,20.132,20.206,20.281,20.389,20.446,20.567,20.567,20.705,20.698,20.709,20.636,20.504,20.355,20.133,19.854,19.565,19.251,18.807,18.476,18.027,17.587,17.144,16.715,16.298,15.93,15.591,15.317,15.082,14.924,14.674,14.529,14.287,14.1,13.743,13.411,12.962,12.58,12.245,11.945,11.755,11.737,11.887,12.044,12.318,12.579,12.761,12.888,12.985,12.942,12.834,12.72,12.631,12.951,13.461,14.03,14.525,14.754,14.842,14.637,14.367,14.046,13.672,13.361,13.216,13.29,13.501,13.759,13.903,13.996,14.018,14.041,14.071,14.192,14.344,14.493,14.51,14.957,15.186,15.017,15.406,15.099,15.032
0.67596,21.24,21.141,21.016,20.96,20.793,20.789,20.702,20.694,20.633,20.614,20.586,20.512,20.541,20.506,20.506,20.581,20.607,20.655,20.689,20.741,20.867,20.91,21.033,21.093,21.216,21.234,21.301,21.339,21.307,21.193,21.078,20.879,20.668,20.402,20.093,19.768,19.377,18.979,18.604,18.183,17.762,17.366,16.928,16.552,16.211,15.942,15.686,15.525,15.317,15.102,14.87,14.665,14.29,13.86,13.368,12.905,12.539,12.176,11.958,11.927,11.986,12.087,12.253,12.502,12.679,12.763,12.856,12.903,12.88,12.903,12.806,12.614,12.809,13.387,14.121,14.573,14.776,14.681,14.536,14.311,14.013,13.711,13.435,13.363,13.515,13.678,13.925,14.048,14.097,14.13,14.13,14.236,14.43,14.566,14.6,15.013,15.279,15.037,15.453,15.16,15.155
0.69086,21.92,21.782,21.707,21.612,21.517,21.46,21.393,21.333,21.281,21.285,21.281,21.229,21.227,21.251,21.245,21.294,21.342,21.355,21.443,21.517,21.611,21.67,21.782,21.843,21.979,22.004,22.048,22.05,21.981,21.886,21.754,21.558,21.307,21.016,20.692,20.364,19.981,19.638,19.217,18.826,18.437,18.051,17.623,17.23,16.904,16.619,16.364,16.209,15.937,15.73,15.471,15.244,14.86,14.346,13.808,13.245,12.85,12.448,12.171,12.038,12.1,12.171,12.31,12.519,12.651,12.662,12.746,12.8,12.806,12.944,13.022,12.897,12.633,12.795,13.506,14.184,14.572,14.65,14.601,14.49,14.32,14.056,13.724,13.515,13.566,13.724,13.886,14.089,14.147,14.203,14.246,14.359,14.523,14.663,14.676,15.099,15.387,15.058,15.496,15.261,15.253
0.70577,22.559,22.469,22.35,22.274,22.177,22.132,22.095,22.048,21.955,21.987,21.95,21.959,21.959,21.983,21.978,22.033,22.104,22.11,22.24,22.261,22.372,22.49,22.583,22.626,22.736,22.769,22.786,22.784,22.715,22.614,22.452,22.262,22.007,21.696,21.38,21.069,20.653,20.305,19.861,19.517,19.126,18.794,18.375,18.003,17.725,17.393,17.135,16.907,16.643,16.423,16.119,15.801,15.44,14.877,14.27,13.7,13.255,12.809,12.476,12.303,12.316,12.342,12.454,12.558,12.633,12.608,12.666,12.726,12.8,12.895,12.998,13.1,12.975,12.741,12.938,13.564,14.136,14.475,14.6,14.6,14.527,14.318,14.009,13.752,13.696,13.799,13.925,14.061,14.175,14.292,14.311,14.432,14.586,14.737,14.719,15.192,15.473,15.074,15.497,15.35,15.289
0.7207,23.181,23.103,22.959,22.907,22.816,22.827,22.739,22.693,22.639,22.65,22.629,22.624,22.663,22.652,22.715,22.723,22.812,22.859,22.976,23.045,23.132,23.188,23.324,23.386,23.449,23.469,23.52,23.483,23.386,23.291,23.086,22.899,22.657,22.335,22.033,21.707,21.32,20.992,20.584,20.251,19.875,19.541,19.197,18.841,18.558,18.271,17.997,17.734,17.447,17.177,16.838,16.47,15.993,15.426,14.795,14.178,13.696,13.266,12.96,12.694,12.666,12.618,12.664,12.735,12.694,12.62,12.666,12.683,12.781,12.919,12.998,13.057,13.037,13.07,12.921,13.078,13.577,14.108,14.46,14.614,14.626,14.525,14.275,14.03,13.886,13.901,13.981,14.067,14.249,14.337,14.385,14.51,14.706,14.816,14.812,15.279,15.589,15.14,15.536,15.393,15.367
0.73562,23.743,23.661,23.57,23.525,23.41,23.378,23.302,23.266,23.266,23.274,23.259,23.218,23.281,23.291,23.354,23.378,23.432,23.497,23.537,23.686,23.769,23.827,23.961,23.987,24.058,24.039,24.064,24.054,23.965,23.822,23.671,23.414,23.188,22.892,22.587,22.287,21.959,21.644,21.255,20.927,20.592,20.279,19.988,19.722,19.459,19.142,18.906,18.649,18.34,18.023,17.591,17.161,16.596,15.976,15.363,14.685,14.212,13.8,13.482,13.247,13.141,13.025,12.968,12.927,12.819,12.707,12.733,12.707,12.783,12.91,13.1,13.046,12.919,13,13.141,13.122,13.249,13.648,14.156,14.456,14.594,14.629,14.544,14.329,14.13,14.056,14.078,14.171,14.316,14.419,14.478,14.572,14.765,14.868,14.903,15.365,15.672,15.171,15.585,15.501,15.415
0.75053,24.211,24.147,24.043,23.829,23.943,23.924,23.544,23.805,23.779,23.82,23.753,23.775,23.771,23.814,23.829,23.909,23.941,24.023,24.075,24.196,24.254,24.336,24.384,24.431,24.492,24.488,24.447,24.425,24.354,24.142,24.019,23.782,23.579,23.293,23.017,22.741,22.443,22.195,21.812,21.512,21.195,20.968,20.681,20.446,20.251,19.984,19.776,19.577,19.198,18.861,18.338,17.909,17.278,16.6,15.946,15.291,14.812,14.326,14.009,13.786,13.685,13.543,13.426,13.256,13.07,12.867,12.795,12.78,12.856,12.959,13.128,13.137,12.996,12.877,13.07,13.214,13.279,13.394,13.8,14.134,14.452,14.629,14.676,14.581,14.367,14.268,14.216,14.274,14.374,14.458,14.54,14.646,14.855,14.95,14.952,15.428,15.738,15.197,15.579,15.6,15.484
0.76543,24.684,24.632,24.479,24.462,24.354,24.319,24.196,24.226,24.179,24.181,24.162,24.17,24.138,24.177,24.198,24.205,24.304,24.339,24.371,24.49,24.526,24.574,24.704,24.706,24.719,24.686,24.637,24.546,24.459,24.319,24.183,23.924,23.702,23.509,23.259,23.017,22.812,22.533,22.201,21.966,21.739,21.476,21.251,21.015,20.841,20.631,20.493,20.29,19.938,19.61,19.113,18.61,17.978,17.245,16.587,15.952,15.417,14.95,14.616,14.367,14.242,14.076,13.869,13.685,13.447,13.126,12.992,12.944,13.005,13.031,13.093,13.117,13.068,12.994,13.024,13.065,13.268,13.394,13.592,13.821,14.182,14.469,14.702,14.726,14.592,14.469,14.406,14.38,14.449,14.547,14.598,14.711,14.916,15.006,15,15.508,15.864,15.197,15.641,15.719,15.579
0.78035,25.032,24.943,24.874,24.824,24.74,24.665,24.565,24.533,24.455,24.466,24.459,24.468,24.447,24.44,24.462,24.462,24.505,24.524,24.552,24.572,24.69,24.656,24.716,24.693,24.673,24.606,24.52,24.393,24.237,24.086,23.896,23.699,23.524,23.352,23.123,22.946,22.723,22.581,22.339,22.143,21.968,21.791,21.577,21.381,21.253,21.063,20.962,20.761,20.485,20.158,19.729,19.198,18.563,17.874,17.211,16.587,16.056,15.598,15.251,14.978,14.849,14.639,14.408,14.158,13.901,13.538,13.378,13.277,13.286,13.208,13.139,13.107,13.063,13.048,13.124,13.048,13.178,13.365,13.534,13.683,13.916,14.18,14.559,14.741,14.706,14.644,14.577,14.51,14.544,14.629,14.702,14.821,14.985,15.121,15.067,15.57,15.93,15.242,15.656,15.775,15.607
0.79525,25.384,25.278,25.179,25.127,25.017,24.948,24.926,24.84,24.725,24.712,24.691,24.675,24.615,24.624,24.649,24.63,24.626,24.572,24.596,24.535,24.587,24.539,24.483,24.39,24.289,24.123,23.954,23.766,23.646,23.425,23.248,23.013,22.864,22.758,22.564,22.467,22.318,22.207,22.028,21.959,21.817,21.726,21.566,21.402,21.301,21.152,21.11,20.957,20.767,20.469,20.137,19.659,19.066,18.425,17.744,17.131,16.654,16.22,15.913,15.594,15.406,15.222,14.944,14.681,14.395,14.074,13.947,13.791,13.743,13.534,13.348,13.135,12.97,13.014,13.119,13.149,13.247,13.34,13.469,13.623,13.786,13.974,14.329,14.646,14.722,14.715,14.696,14.635,14.678,14.722,14.763,14.881,15.035,15.194,15.155,15.639,15.989,15.276,15.661,15.833,15.652
0.81016,25.569,25.414,25.356,25.269,25.196,25.15,25.058,24.954,24.87,24.846,24.786,24.701,24.636,24.589,24.544,24.464,24.375,24.297,24.235,24.11,24.036,23.889,23.81,23.639,23.587,23.436,23.304,23.183,23.063,22.911,22.771,22.579,22.404,22.311,22.132,21.996,21.864,21.761,21.584,21.545,21.432,21.374,21.288,21.152,21.111,21.07,21.011,20.957,20.804,20.605,20.316,19.917,19.455,18.886,18.222,17.637,17.215,16.79,16.501,16.231,16.056,15.808,15.501,15.207,14.916,14.67,14.501,14.41,14.313,14.052,13.746,13.34,13.014,12.964,13.089,13.152,13.225,13.352,13.473,13.612,13.759,13.871,14.138,14.406,14.635,14.706,14.724,14.704,14.756,14.817,14.84,14.946,15.114,15.235,15.231,15.708,16.106,15.319,15.698,15.892,15.7
0.82509,25.643,25.511,25.457,25.302,25.239,25.114,25.019,24.937,25.032,24.716,24.581,24.5,24.38,24.25,24.149,24.095,24.002,23.909,23.881,23.943,23.922,23.924,24.006,24.01,24.095,24.067,24.051,24.019,23.92,23.795,23.689,23.466,23.283,23.116,22.946,22.724,22.536,22.328,22.127,21.968,21.823,21.679,21.547,21.415,21.337,21.264,21.188,21.121,20.916,20.735,20.433,20.152,19.733,19.221,18.666,18.174,17.738,17.343,17.099,16.876,16.68,16.466,16.127,15.769,15.477,15.229,15.032,14.94,14.849,14.614,14.337,13.84,13.363,13.059,13.04,13.046,13.186,13.316,13.463,13.597,13.735,13.864,14.059,14.249,14.471,14.609,14.7,14.73,14.804,14.918,14.916,14.998,15.197,15.322,15.294,15.754,16.166,15.311,15.738,15.961,15.803
0.84001,25.787,25.666,25.57,25.388,25.271,25.207,25.042,24.961,24.887,24.771,24.669,24.589,24.503,24.459,24.459,24.494,24.512,24.563,24.662,24.764,24.863,24.893,24.978,24.978,25,24.958,24.85,24.794,24.671,24.514,24.412,24.222,24.038,23.92,23.766,23.628,23.499,23.356,23.164,23.032,22.911,22.762,22.629,22.452,22.266,22.117,21.957,21.776,21.439,21.225,20.821,20.498,20.083,19.627,19.124,18.682,18.319,17.908,17.686,17.481,17.321,17.062,16.736,16.377,16.064,15.741,15.596,15.458,15.421,15.138,14.851,14.484,14.007,13.584,13.21,13.061,13.124,13.247,13.434,13.545,13.7,13.845,14.022,14.195,14.346,14.493,14.646,14.728,14.823,14.883,15.004,15.048,15.244,15.374,15.328,15.794,16.185,15.373,15.719,16.067,15.868
0.85494,26.059,25.949,25.872,25.757,25.598,25.531,25.418,25.345,25.317,25.239,25.235,25.159,25.153,25.222,25.243,25.244,25.345,25.364,25.418,25.489,25.524,25.531,25.515,25.459,25.412,25.271,25.129,25.017,24.896,24.652,24.531,24.336,24.196,24.097,23.939,23.883,23.782,23.745,23.63,23.607,23.579,23.492,23.453,23.33,23.194,23.032,22.816,22.577,22.242,21.883,21.413,21.026,20.528,20.139,19.64,19.31,18.917,18.573,18.34,18.103,17.93,17.667,17.311,16.973,16.673,16.388,16.229,16.093,16.008,15.676,15.406,15.089,14.696,14.29,13.851,13.365,13.229,13.227,13.329,13.424,13.62,13.778,14.007,14.205,14.32,14.482,14.607,14.756,14.842,14.896,15.028,15.134,15.33,15.432,15.423,15.879,16.296,15.397,15.775,16.127,15.9
0.86986,26.394,26.316,26.202,26.101,26.019,25.951,25.932,25.829,25.831,25.762,25.761,25.731,25.772,25.775,25.796,25.837,25.904,25.876,25.872,25.852,25.896,25.796,25.738,25.615,25.513,25.323,25.068,24.913,24.678,24.431,24.226,24.017,23.885,23.751,23.596,23.507,23.423,23.387,23.289,23.317,23.341,23.348,23.429,23.417,23.358,23.32,23.183,22.98,22.681,22.326,21.866,21.471,21.029,20.593,20.202,19.876,19.552,19.238,19.012,18.746,18.522,18.239,17.844,17.537,17.23,17.019,16.848,16.73,16.63,16.293,15.976,15.635,15.248,14.911,14.553,14.113,13.806,13.569,13.437,13.473,13.616,13.7,13.905,14.154,14.296,14.46,14.59,14.734,14.86,14.955,15.093,15.229,15.391,15.523,15.486,15.948,16.335,15.402,15.792,16.203,15.922
0.88479,26.623,26.504,26.364,26.331,26.325,26.23,26.154,26.105,26.07,26.044,25.986,25.993,25.978,25.947,25.923,25.928,25.885,25.891,25.768,25.634,25.541,25.325,25.081,24.775,24.423,24.039,23.596,23.227,22.853,22.557,22.359,22.117,22.091,22.063,22.089,22.175,22.261,22.374,22.374,22.441,22.501,22.484,22.542,22.542,22.52,22.59,22.568,22.551,22.406,22.184,21.914,21.611,21.247,20.882,20.586,20.351,20.128,19.847,19.642,19.364,19.04,18.744,18.336,18.03,17.79,17.613,17.474,17.351,17.2,16.883,16.568,16.2,15.818,15.505,15.125,14.76,14.512,14.173,13.901,13.823,13.806,13.73,13.89,14.08,14.311,14.519,14.663,14.773,14.922,15.006,15.179,15.298,15.458,15.546,15.51,16.011,16.397,15.44,15.794,16.257,15.972
0.89969,26.614,26.614,26.435,26.385,25.936,26.232,26.137,26.127,25.997,25.919,25.861,25.762,25.721,25.606,25.537,25.409,25.222,24.986,24.656,24.319,23.892,23.419,22.873,22.277,21.741,21.249,20.828,20.513,20.281,20.093,19.986,19.817,19.72,19.673,19.606,19.677,19.86,20.083,20.309,20.677,20.975,21.232,21.499,21.584,21.687,21.748,21.72,21.687,21.601,21.508,21.415,21.327,21.106,20.947,20.767,20.662,20.523,20.299,20.15,19.878,19.558,19.18,18.77,18.463,18.258,18.073,17.956,17.842,17.675,17.381,17.142,16.788,16.447,16.136,15.747,15.389,15.089,14.776,14.508,14.385,14.264,14.117,14.117,14.18,14.356,14.562,14.73,14.857,14.981,15.132,15.238,15.307,15.508,15.628,15.605,16.032,16.483,15.501,15.81,16.328,16.045
0.91461,26.478,26.42,26.241,26.161,26.029,25.896,25.829,25.677,25.504,25.448,25.237,25.082,24.824,24.596,24.263,24.021,23.643,23.272,22.886,22.492,22.216,21.987,21.883,21.791,21.776,21.786,21.704,21.64,21.523,21.421,21.318,21.137,21.054,20.988,20.836,20.724,20.588,20.381,20.089,19.955,19.761,19.692,19.636,19.705,19.845,20.012,20.147,20.266,20.385,20.467,20.51,20.528,20.538,20.525,20.584,20.631,20.642,20.485,20.372,20.122,19.839,19.468,19.094,18.764,18.627,18.41,18.289,18.135,17.969,17.757,17.565,17.287,17.021,16.749,16.371,16.002,15.715,15.384,15.114,14.946,14.803,14.648,14.532,14.536,14.547,14.741,14.886,15.011,15.08,15.231,15.285,15.361,15.561,15.667,15.616,16.099,16.499,15.508,15.835,16.378,16.077
0.92952,26.31,26.098,25.969,25.762,25.697,25.507,25.368,25.205,24.961,24.803,24.55,24.378,24.121,23.974,23.786,23.68,23.533,23.481,23.404,23.358,23.283,23.11,22.92,22.633,22.274,21.866,21.413,20.979,20.607,20.21,19.984,19.748,19.705,19.727,19.863,20.093,20.402,20.659,20.86,21.106,21.214,21.26,21.216,21.076,20.923,20.772,20.622,20.482,20.333,20.219,20.122,19.994,19.962,19.912,19.984,20.139,20.24,20.219,20.202,20.044,19.811,19.511,19.202,18.934,18.738,18.582,18.446,18.256,18.142,17.922,17.798,17.678,17.5,17.272,16.945,16.619,16.337,15.97,15.706,15.494,15.376,15.238,15.073,14.965,14.918,15.026,15.095,15.169,15.246,15.326,15.389,15.412,15.611,15.747,15.689,16.155,16.57,15.533,15.887,16.421,16.147
0.94443,26.295,26.129,25.913,25.828,25.682,25.492,25.306,25.187,25.025,24.911,24.788,24.704,24.531,24.438,24.362,24.229,24.092,23.805,23.514,23.158,22.749,22.274,21.739,21.34,21.013,20.793,20.588,20.491,20.323,20.156,19.938,19.722,19.39,19.169,18.716,18.338,17.9,17.49,17.241,17.436,18.068,18.774,19.59,20.161,20.642,20.905,21.091,21.085,21.005,20.795,20.53,20.296,20.156,20.04,19.99,19.996,20.018,19.981,19.932,19.821,19.631,19.405,19.142,18.936,18.751,18.573,18.405,18.232,18.157,17.98,17.908,17.874,17.725,17.602,17.377,17.088,16.829,16.567,16.235,16.06,15.926,15.764,15.589,15.399,15.339,15.319,15.306,15.279,15.35,15.38,15.412,15.523,15.648,15.812,15.76,16.209,16.632,15.574,15.887,16.477,16.185
0.95935,26.392,26.241,26.042,25.913,25.762,25.554,25.476,25.33,25.138,25.006,24.913,24.701,24.481,24.207,24.056,23.732,23.468,23.164,22.946,22.728,22.639,22.503,22.43,22.296,22.21,22.073,21.922,21.791,21.652,21.517,21.426,21.23,21.113,21.039,20.849,20.672,20.504,20.247,20.018,19.722,19.407,19.079,18.658,18.142,17.639,17.334,17.168,17.308,17.889,18.595,19.413,19.88,20.07,20.081,20.111,20.111,20.076,20.053,19.934,19.713,19.452,19.254,18.966,18.8,18.61,18.396,18.245,18.096,18.04,17.909,17.939,17.984,17.939,17.865,17.712,17.476,17.258,17.006,16.708,16.485,16.371,16.149,16.002,15.842,15.682,15.598,15.505,15.449,15.4,15.406,15.458,15.561,15.71,15.874,15.756,16.27,16.675,15.574,15.872,16.529,16.213
0.97426,26.34,26.368,26.046,25.852,25.654,25.522,25.347,25.176,24.954,24.831,24.652,24.416,24.196,24.079,23.917,23.801,23.646,23.516,23.46,23.354,23.261,23.209,23.132,23.05,22.909,22.79,22.594,22.499,22.354,22.162,22.098,21.873,21.784,21.761,21.655,21.568,21.538,21.499,21.419,21.389,21.337,21.29,21.24,21.096,20.91,20.737,20.45,20.128,19.632,19.055,18.34,17.759,17.742,18.208,18.759,19.13,19.297,19.329,19.26,19.09,18.886,18.722,18.496,18.388,18.304,18.105,18.003,17.928,17.883,17.824,17.904,17.96,18.027,18.004,17.898,17.712,17.593,17.311,17.002,16.82,16.628,16.434,16.282,16.133,15.918,15.78,15.598,15.529,15.468,15.445,15.497,15.581,15.754,15.918,15.864,16.276,16.712,15.635,15.892,16.622,16.231
0.98917,26.154,25.936,25.809,25.651,25.481,25.345,25.204,25.004,24.891,24.764,24.636,24.514,24.375,24.349,24.241,24.2,24.118,24.043,24.008,23.872,23.805,23.695,23.553,23.373,23.199,23.108,22.872,22.791,22.689,22.572,22.497,22.389,22.285,22.199,22.11,21.991,21.901,21.834,21.754,21.739,21.707,21.67,21.644,21.549,21.452,21.359,21.156,20.953,20.681,20.381,20.046,19.647,19.251,18.736,18.353,18.2,18.155,18.241,18.317,18.347,18.358,18.355,18.295,18.232,18.202,18.088,18.029,17.921,17.852,17.751,17.818,17.837,17.852,17.891,17.831,17.725,17.593,17.31,17.03,16.835,16.671,16.468,16.358,16.19,15.985,15.79,15.641,15.505,15.445,15.458,15.535,15.626,15.786,15.948,15.879,16.296,16.736,15.678,15.959,16.626,16.278
0.99418,26.012,25.904,25.761,25.617,25.451,25.353,25.211,25.105,24.969,24.827,24.699,24.663,24.241,24.477,24.442,24.386,24.313,24.213,24.134,24.01,23.877,23.725,23.592,23.464,23.326,23.212,23.054,22.981,22.881,22.764,22.683,22.602,22.568,22.443,22.38,22.277,22.236,22.097,22.056,21.987,21.918,21.819,21.795,21.659,21.549,21.419,21.21,21.015,20.787,20.504,20.215,19.901,19.573,19.226,18.872,18.673,18.498,18.44,18.509,18.474,18.502,18.489,18.407,18.299,18.247,18.187,18.101,17.978,17.869,17.716,17.744,17.749,17.772,17.772,17.733,17.628,17.492,17.261,16.987,16.777,16.604,16.434,16.328,16.187,15.956,15.786,15.611,15.481,15.419,15.462,15.52,15.648,15.801,15.944,15.905,16.319,16.751,15.695,15.956,16.643,16.27
