# Supplementary material for: Graphene’s non-equilibrium fermions reveal Doppler-shifted magnetophonon resonances accompanied by Mach supersonic and Landau velocity effects
Source: Nat Commun. 2021 Nov 4;12:6392. doi: 10.1038/s41467-021-26663-4 (PMC8568928; doi:10.1038/s41467-021-26663-4)
Supplement: Supplementary file 2 — Source Data [file 41467_2021_26663_MOESM2_ESM.zip › r_y_T_5K_fig3.dat]

Measured r_y data at 5 K. First column corresponds to I_y in mA.  Columns are r_y values in Ohms measured at B fields from 1.2 to 0.02 T  
-0.59699,4.4089,4.408,4.3866,4.367,4.3204,4.2776,4.2683,4.245,4.1882,4.1612,4.1118,4.0923,4.0606,4.0233,4.001,3.946,3.9107,3.8818,3.8352,3.798,3.784,3.7551,3.7337,3.7085,3.6964,3.6573,3.6527,3.635,3.6014,3.5837,3.5856,3.5837,3.5633,3.5661,3.5046,3.499,3.5204,3.5316,3.5074,3.4608,3.3863,3.2932,3.1451,2.997,3.0352,3.1013,3.0939,3.0687,3.0277,2.9765,2.9728,2.9775,2.9765,2.9877,2.9579,2.9374,2.9458,2.9644,3.024,3.1106,3.1451,3.1106,3.0324,2.8797,3.1684,3.5185,3.7281,3.8678,4.0084,4.0373,4.1081,4.1304,4.1481,4.082,3.9861,3.8613,3.6983,3.5707,3.4329,3.2941,3.1786,3.1348,3.0631,3.0082,2.9476,2.8731,2.8387,2.8312,2.8927,3.1106,3.2988,3.4748,3.6359,3.7234,3.6955,3.6107,3.594,3.5465,3.6666,3.784,3.8306,3.8166,3.8427,3.893,4.0131,4.1128,4.2348,4.2906,4.3055,4.3856,4.5738,4.6939,4.7917,5.0478,5.4343,5.5153,5.5116,5.5796,5.3188
-0.58705,4.2878,4.3093,4.2823,4.2599,4.2143,4.1873,4.1919,4.1258,4.0923,4.0531,4.0084,4.0075,3.9563,3.9377,3.9004,3.8594,3.8147,3.8073,3.7598,3.7318,3.7048,3.6685,3.6378,3.608,3.6089,3.5893,3.5847,3.5698,3.5484,3.5549,3.5241,3.5102,3.5083,3.4934,3.5102,3.5297,3.5446,3.5046,3.4757,3.3928,3.2392,3.1088,3.1777,3.2084,3.1898,3.1265,3.079,3.0613,3.0482,3.0426,3.052,3.0194,3.038,3.0054,2.9691,2.9979,3.0557,3.1181,3.1507,3.1302,3.0771,2.929,2.8471,3.2224,3.5223,3.7057,3.8287,3.8734,3.9367,4.0029,4.055,4.0578,4.0131,3.9591,3.8026,3.6741,3.5102,3.3947,3.255,3.1125,3.0603,2.9961,2.9113,2.8415,2.7912,2.7837,2.8378,2.9262,3.1181,3.2755,3.431,3.5521,3.6489,3.6536,3.5968,3.4906,3.4878,3.5511,3.6946,3.73,3.7281,3.7225,3.7756,3.8939,3.9898,4.0848,4.1947,4.2757,4.2785,4.3856,4.5756,4.6548,4.8047,5.1428,5.4492,5.5042,5.6066,5.4073,5.4176
-0.57711,4.2068,4.2031,4.1798,4.1453,4.1128,4.0755,4.0718,4.0373,3.9982,3.974,3.9563,3.9237,3.8604,3.8473,3.8129,3.783,3.729,3.7328,3.6797,3.6638,3.6415,3.5847,3.5633,3.5428,3.539,3.5316,3.5362,3.5288,3.5195,3.4943,3.4673,3.4496,3.4562,3.4869,3.5213,3.5158,3.486,3.4357,3.3677,3.2541,3.2261,3.2773,3.2736,3.2233,3.1665,3.1134,3.1172,3.1265,3.1144,3.0873,3.078,3.0371,3.0724,3.0575,3.0659,3.1088,3.1591,3.1777,3.1283,2.9868,2.8489,2.7912,3.2624,3.5167,3.6722,3.729,3.7598,3.8026,3.8771,3.9526,3.9563,3.9423,3.8594,3.7784,3.6396,3.5251,3.3639,3.2503,3.1218,2.997,2.9048,2.8229,2.7483,2.739,2.7325,2.7716,2.9253,3.0967,3.2736,3.3826,3.4711,3.5456,3.5828,3.553,3.4804,3.3826,3.431,3.4757,3.6573,3.6452,3.6294,3.6499,3.7598,3.8585,3.9265,4.0578,4.1556,4.1984,4.2394,4.367,4.4648,4.6073,4.7861,5.1735,5.4734,5.493,5.6792,5.2937,5.2481
-0.56717,4.0718,4.0941,4.0587,4.0373,4.0215,3.9842,3.9423,3.9498,3.9023,3.879,3.866,3.8473,3.8026,3.7672,3.7532,3.7123,3.6601,3.648,3.5968,3.608,3.58,3.5446,3.5009,3.486,3.4776,3.4915,3.485,3.4636,3.4673,3.4319,3.4152,3.431,3.4515,3.485,3.4906,3.4711,3.4198,3.336,3.2969,3.3481,3.35,3.2932,3.2559,3.2187,3.2056,3.1823,3.1786,3.2047,3.173,3.1563,3.1386,3.1209,3.147,3.174,3.174,3.1665,3.1432,3.0855,2.93,2.7148,2.8592,3.2857,3.5316,3.608,3.6489,3.6685,3.7095,3.7747,3.8231,3.8259,3.7998,3.7504,3.6853,3.6145,3.4981,3.3826,3.2447,3.1218,2.9998,2.8694,2.7623,2.6804,2.658,2.6515,2.699,2.8247,3.0724,3.2447,3.3882,3.4357,3.4664,3.5018,3.4934,3.4291,3.3593,3.3137,3.4142,3.4906,3.5865,3.567,3.5484,3.6219,3.7281,3.7868,3.8948,4.0178,4.1239,4.1621,4.1817,4.3381,4.4406,4.5458,4.7479,5.1614,5.492,5.4864,5.6569,5.2117,5.2201
-0.55722,3.9647,3.9712,3.9619,3.9321,3.9153,3.8799,3.8669,3.8492,3.8259,3.8035,3.8007,3.7542,3.7234,3.703,3.6862,3.6415,3.6135,3.5837,3.5493,3.553,3.5362,3.4906,3.4617,3.4319,3.431,3.4357,3.4347,3.4208,3.4087,3.39,3.3956,3.4319,3.4524,3.445,3.4515,3.4068,3.3435,3.3248,3.3826,3.3882,3.3407,3.2839,3.2699,3.255,3.2736,3.2615,3.2447,3.2569,3.2187,3.2243,3.2168,3.1954,3.201,3.2289,3.1879,3.1088,2.9924,2.8182,2.7204,2.9504,3.3789,3.499,3.5614,3.5661,3.6014,3.6322,3.6806,3.6964,3.7132,3.6732,3.6275,3.6014,3.5381,3.4739,3.3593,3.2447,3.1348,3.0398,2.9011,2.7409,2.6319,2.618,2.5965,2.618,2.7148,2.9449,3.201,3.3472,3.4701,3.4431,3.4217,3.4031,3.3677,3.3043,3.2615,3.2829,3.3965,3.4683,3.5148,3.4888,3.4804,3.594,3.6629,3.7123,3.8399,3.9712,4.069,4.0997,4.1425,4.2823,4.407,4.5002,4.6837,5.1158,5.4771,5.4725,5.5945,5.1372,5.1688
-0.54725,3.8529,3.8278,3.8492,3.8194,3.8101,3.7868,3.7709,3.7514,3.7477,3.7169,3.703,3.6685,3.6433,3.6387,3.6107,3.5884,3.5465,3.539,3.5064,3.4906,3.4757,3.4319,3.4301,3.4059,3.3891,3.3854,3.3882,3.3723,3.3761,3.3779,3.3798,3.3956,3.4282,3.3928,3.3882,3.3397,3.3453,3.391,3.3816,3.3779,3.3369,3.3043,3.322,3.3202,3.3369,3.3267,3.3006,3.3006,3.2466,3.2392,3.2308,3.214,3.1935,3.1414,2.9896,2.8508,2.7409,2.7875,3.1851,3.4385,3.5465,3.5279,3.5251,3.5428,3.5707,3.6042,3.6163,3.5893,3.5679,3.5251,3.4645,3.4478,3.3826,3.336,3.2354,3.1442,3.0426,2.9365,2.8061,2.6589,2.5993,2.5621,2.5639,2.6366,2.7875,3.0501,3.2932,3.4012,3.486,3.4245,3.3509,3.2932,3.2364,3.1768,3.187,3.2736,3.35,3.4124,3.4403,3.4087,3.4496,3.539,3.6014,3.6648,3.7858,3.9079,4.0131,4.0494,4.1062,4.2366,4.3558,4.4462,4.6138,5.0664,5.465,5.4864,5.5507,5.1139,5.1056
-0.5373,3.7374,3.7234,3.7253,3.7113,3.7095,3.6815,3.689,3.6527,3.6648,3.6303,3.6247,3.5996,3.5735,3.5605,3.5418,3.5204,3.4822,3.4906,3.4515,3.4487,3.4282,3.404,3.3872,3.3658,3.3509,3.3416,3.3407,3.3574,3.35,3.3649,3.3621,3.3686,3.3714,3.3397,3.336,3.3444,3.3733,3.3677,3.3686,3.3639,3.3388,3.3491,3.3714,3.3565,3.3639,3.3165,3.2745,3.2569,3.2028,3.1758,3.1637,3.0976,2.9952,2.834,2.7148,2.7679,2.9998,3.4152,3.5549,3.5465,3.5539,3.4934,3.499,3.5223,3.5362,3.5428,3.5139,3.4655,3.4198,3.3798,3.309,3.2932,3.2373,3.1972,3.1088,3.0613,2.97,2.862,2.7362,2.604,2.5695,2.5435,2.5612,2.6878,2.902,3.1246,3.3584,3.4198,3.4524,3.363,3.2569,3.1702,3.0901,3.078,3.1376,3.242,3.2932,3.3453,3.3723,3.3286,3.4245,3.5102,3.5474,3.621,3.7374,3.8529,3.9405,4.0094,4.0587,4.1891,4.3009,4.38,4.5486,5.018,5.4688,5.4706,5.5098,5.0739,5.058
-0.52734,3.6648,3.6303,3.6555,3.6266,3.6126,3.6014,3.6117,3.5735,3.5782,3.5456,3.5484,3.5539,3.5185,3.4953,3.4906,3.4608,3.4431,3.4431,3.4189,3.4161,3.3965,3.3733,3.35,3.3369,3.3276,3.3407,3.3425,3.3332,3.336,3.3453,3.3397,3.3323,3.3314,3.295,3.3258,3.3565,3.3602,3.3407,3.3453,3.3649,3.3528,3.3686,3.3807,3.3472,3.3314,3.2457,3.1898,3.1637,3.1227,3.0687,2.9821,2.8797,2.8145,2.8508,3.0724,3.4478,3.6257,3.6629,3.6089,3.5381,3.5493,3.5139,3.5046,3.4832,3.4683,3.4496,3.4059,3.3453,3.2913,3.2317,3.146,3.1581,3.0846,3.0566,3.0073,2.9793,2.875,2.7707,2.6878,2.5714,2.5612,2.5584,2.6301,2.8052,2.9961,3.1833,3.3565,3.3686,3.3779,3.2531,3.1414,3.0669,2.9905,3.0026,3.1032,3.2,3.227,3.295,3.309,3.2848,3.4096,3.4739,3.4832,3.5623,3.6638,3.7784,3.8818,3.9591,4.0084,4.1332,4.2375,4.3121,4.4788,4.9696,5.4399,5.4623,5.4539,5.019,5.0161
-0.51741,3.5744,3.5549,3.5549,3.5633,3.5307,3.5362,3.5409,3.5018,3.5083,3.4869,3.5018,3.499,3.4599,3.4506,3.4385,3.4217,3.3863,3.391,3.3882,3.3779,3.3621,3.3351,3.3165,3.3071,3.3034,3.3165,3.3314,3.3174,3.3258,3.3165,3.3062,3.2848,3.3034,3.282,3.3174,3.3276,3.3192,3.3286,3.3407,3.3481,3.3565,3.3342,3.3397,3.2811,3.2522,3.1982,3.1646,3.1581,3.078,3.079,3.0715,3.0873,3.3258,3.6573,3.756,3.7654,3.7374,3.6722,3.6014,3.5484,3.5605,3.5092,3.485,3.4478,3.3919,3.3444,3.2922,3.2121,3.1721,3.0929,3.0194,3.0045,2.9681,2.9439,2.902,2.8694,2.7996,2.7306,2.6589,2.5658,2.5938,2.6357,2.7698,2.9234,3.0641,3.214,3.3155,3.2839,3.2783,3.1525,3.0287,2.9542,2.8974,2.9495,3.0566,3.1628,3.1963,3.2298,3.2354,3.2745,3.3723,3.404,3.4114,3.5055,3.5996,3.703,3.824,3.9144,3.947,4.068,4.164,4.2282,4.4173,4.8951,5.4184,5.4762,5.4101,4.963,4.9863
-0.50746,3.4953,3.4897,3.5046,3.4804,3.458,3.4608,3.4729,3.4357,3.4329,3.4217,3.4496,3.4245,3.4003,3.3891,3.3789,3.3565,3.3407,3.3323,3.3267,3.3332,3.3248,3.3146,3.2736,3.2904,3.2922,3.309,3.3006,3.2969,3.2941,3.3006,3.2624,3.2522,3.2755,3.2736,3.2876,3.3118,3.2997,3.3165,3.3248,3.3397,3.3248,3.2913,3.2866,3.2755,3.2969,3.269,3.2624,3.2857,3.2941,3.3798,3.5539,3.7598,3.92,3.9284,3.8389,3.7765,3.73,3.6899,3.6433,3.5921,3.5679,3.4906,3.4394,3.3798,3.309,3.2298,3.1684,3.0985,3.0222,2.9728,2.9151,2.9095,2.8731,2.8694,2.8052,2.7698,2.7372,2.6794,2.6478,2.6152,2.6887,2.7754,2.9179,3.024,3.1181,3.2196,3.2475,3.1665,3.1507,3.0352,2.9281,2.8694,2.8368,2.9262,3.0203,3.1218,3.1646,3.1758,3.1851,3.2289,3.3137,3.3239,3.3435,3.4394,3.5493,3.6396,3.7756,3.8706,3.8948,4.0112,4.1053,4.1556,4.3521,4.8308,5.4241,5.4715,5.3524,4.9407,4.9258
-0.49752,3.404,3.3975,3.3993,3.3919,3.3882,3.391,3.3798,3.3546,3.3518,3.3388,3.363,3.3323,3.3304,3.336,3.3174,3.2755,3.2848,3.2848,3.2783,3.2848,3.2699,3.2662,3.2531,3.2652,3.2652,3.2773,3.2727,3.2569,3.2773,3.2587,3.2494,3.227,3.255,3.255,3.2569,3.2783,3.2792,3.2997,3.322,3.3258,3.3397,3.3416,3.3723,3.3835,3.417,3.4636,3.5185,3.6396,3.7737,3.9423,4.0261,4.0047,3.9898,3.9405,3.8613,3.8203,3.7914,3.7262,3.6806,3.6042,3.5502,3.4487,3.3956,3.3155,3.2177,3.147,3.0529,2.9952,2.9151,2.8806,2.8229,2.8098,2.7688,2.7642,2.7064,2.6915,2.6841,2.6757,2.6981,2.7055,2.8145,2.9281,3.0398,3.1032,3.1423,3.1591,3.1376,3.0473,3.0101,2.902,2.8331,2.8042,2.8089,2.8834,2.9961,3.0743,3.1041,3.1162,3.1414,3.1926,3.2438,3.2559,3.2932,3.3798,3.458,3.5884,3.7123,3.7933,3.8445,3.9488,4.0382,4.0988,4.2832,4.7786,5.3887,5.4641,5.3319,4.8913,4.883
-0.48754,3.2801,3.2801,3.2829,3.2764,3.2662,3.2801,3.2652,3.2475,3.2615,3.242,3.2401,3.2336,3.2215,3.2224,3.2261,3.2056,3.2159,3.2289,3.2149,3.2336,3.2289,3.2308,3.2289,3.2215,3.2336,3.2503,3.2382,3.2317,3.2373,3.2168,3.2149,3.2215,3.2503,3.227,3.2457,3.2699,3.2643,3.2857,3.3248,3.3584,3.3965,3.4403,3.485,3.5465,3.6536,3.7747,3.8697,4.0131,4.0708,4.1044,4.1006,4.0448,4.015,3.9712,3.9358,3.8939,3.8464,3.7495,3.6862,3.5912,3.5139,3.404,3.3379,3.241,3.1348,3.0631,2.9672,2.916,2.8368,2.794,2.7316,2.7167,2.6636,2.6534,2.6105,2.6273,2.6543,2.7027,2.7577,2.8145,2.9616,3.0501,3.1106,3.1348,3.1255,3.0715,3.0054,2.916,2.8843,2.794,2.7605,2.7707,2.7996,2.8582,2.9728,3.0324,3.0343,3.0603,3.105,3.1637,3.1628,3.1907,3.255,3.323,3.4003,3.5297,3.6638,3.7402,3.7989,3.893,3.9889,4.0382,4.2003,4.7302,5.3673,5.4623,5.2704,4.8345,4.8196
-0.47759,3.0818,3.0901,3.0995,3.0864,3.106,3.1172,3.1265,3.1106,3.1311,3.1265,3.1423,3.1423,3.1423,3.1348,3.1553,3.1525,3.1637,3.1702,3.1693,3.1712,3.1982,3.2038,3.2,3.1898,3.1889,3.1954,3.1907,3.201,3.214,3.1954,3.2056,3.2112,3.2131,3.2149,3.2364,3.2624,3.268,3.2988,3.3798,3.4198,3.4897,3.5465,3.6555,3.7588,3.8855,3.988,4.0522,4.1006,4.1016,4.1332,4.1304,4.0923,4.0848,4.0476,3.9731,3.9237,3.8604,3.7411,3.6573,3.5605,3.472,3.3639,3.2801,3.1814,3.0715,2.9933,2.889,2.8294,2.7623,2.7083,2.6394,2.6198,2.5639,2.5556,2.5323,2.5788,2.6506,2.7251,2.8415,2.9225,3.0641,3.1348,3.1591,3.1321,3.079,2.9756,2.888,2.7856,2.7502,2.7018,2.6971,2.7549,2.7772,2.8601,2.93,2.9737,2.9607,3.0007,3.0724,3.1106,3.0846,3.119,3.201,3.2531,3.3453,3.485,3.5931,3.7002,3.7514,3.838,3.9032,3.9526,4.1174,4.6576,5.3589,5.4631,5.2135,4.787,4.7675
-0.46762,3.0575,3.0482,3.0473,3.0454,3.0473,3.0473,3.0389,3.0333,3.0697,3.0734,3.0929,3.0948,3.105,3.1116,3.106,3.1032,3.1311,3.1199,3.1348,3.1395,3.1777,3.1544,3.1497,3.147,3.1507,3.1507,3.1646,3.1898,3.187,3.1777,3.1926,3.1982,3.2047,3.2149,3.2326,3.2643,3.3006,3.3491,3.4198,3.4739,3.5623,3.6676,3.7933,3.879,3.9656,4.0289,4.069,4.1053,4.1165,4.1677,4.1798,4.1519,4.1165,4.0662,3.9842,3.9209,3.8352,3.7272,3.6107,3.5251,3.4208,3.3174,3.2261,3.1246,3.0128,2.9179,2.8191,2.7539,2.6729,2.618,2.5686,2.5248,2.4736,2.4671,2.4652,2.5276,2.6459,2.7754,2.8927,2.9877,3.1255,3.1684,3.1619,3.0939,3.0054,2.8843,2.7865,2.6729,2.6347,2.5993,2.6431,2.7502,2.794,2.8601,2.9067,2.9188,2.8974,2.9458,3.0333,3.0343,3.0147,3.0659,3.1386,3.1777,3.2727,3.4068,3.5279,3.6387,3.7057,3.7793,3.8334,3.8706,4.0476,4.5821,5.3225,5.4306,5.1596,4.7498,4.7256
-0.45769,3.0408,3.0473,3.0985,3.0697,3.0715,3.0613,3.0473,3.0352,3.0398,3.0473,3.0715,3.0482,3.0585,3.0687,3.0585,3.0734,3.0752,3.0808,3.1032,3.1246,3.1088,3.1116,3.1032,3.1153,3.119,3.1218,3.1386,3.173,3.1535,3.1702,3.1581,3.1702,3.2103,3.1898,3.2392,3.2811,3.3323,3.3919,3.458,3.54,3.6396,3.7328,3.8184,3.8846,3.9768,4.0261,4.0522,4.1332,4.1491,4.1863,4.1826,4.1286,4.0997,4.041,3.9647,3.8836,3.7961,3.6871,3.5772,3.4878,3.3826,3.2764,3.1749,3.0771,2.9476,2.8573,2.7614,2.6897,2.6105,2.5584,2.496,2.4541,2.4038,2.3982,2.4224,2.4997,2.6478,2.78,2.9309,3.0324,3.1507,3.1926,3.1404,3.0464,2.9197,2.8061,2.6804,2.5649,2.5248,2.522,2.604,2.7521,2.8191,2.8536,2.8424,2.8415,2.8266,2.902,2.9728,2.9607,2.956,3.0352,3.065,3.1172,3.2298,3.3453,3.4645,3.5698,3.6545,3.7207,3.7654,3.8157,3.9824,4.5151,5.2992,5.439,5.113,4.7069,4.679
-0.44775,3.0175,3.0091,3.024,3.025,3.0166,3.0333,3.0119,3.0147,3.0017,3.0222,3.0333,3.0082,3.0259,3.0315,3.0203,3.0408,3.052,3.0501,3.065,3.078,3.0724,3.0715,3.0538,3.0827,3.1004,3.0967,3.1116,3.1451,3.1172,3.1507,3.1404,3.1516,3.1898,3.187,3.2531,3.2969,3.3584,3.4077,3.4915,3.5698,3.648,3.703,3.7933,3.8734,3.9535,4.0075,4.0531,4.1081,4.11,4.1398,4.136,4.0839,4.0662,3.9731,3.9172,3.8315,3.7318,3.6368,3.54,3.444,3.3407,3.2308,3.1274,3.038,2.8974,2.8117,2.7064,2.6357,2.5518,2.4932,2.4522,2.3823,2.3367,2.3488,2.3972,2.4811,2.6561,2.7968,2.943,3.0389,3.1451,3.1628,3.0892,2.97,2.8499,2.7139,2.5882,2.468,2.4503,2.4764,2.5919,2.7558,2.8052,2.8294,2.807,2.7698,2.7483,2.8582,2.9123,2.889,2.9029,2.9747,3.0203,3.0752,3.1497,3.2811,3.3956,3.5241,3.5772,3.6666,3.6843,3.7337,3.9107,4.4545,5.2853,5.4343,5.0636,4.6464,4.6259
-0.4378,2.9504,2.9393,2.9709,2.9616,2.9644,2.9691,2.9747,2.9635,2.9672,2.9625,2.9681,2.9644,2.9924,2.9821,2.9896,2.9942,3.0119,3.0082,3.0194,3.0315,3.0305,3.0175,3.0287,3.0482,3.0631,3.0715,3.0743,3.0985,3.0948,3.1078,3.105,3.1218,3.1889,3.1861,3.2578,3.3006,3.3705,3.417,3.486,3.5623,3.6238,3.675,3.7654,3.8473,3.9134,3.9516,3.9786,4.0084,4.0196,4.0541,4.0485,4.0215,3.974,3.9023,3.8371,3.7709,3.6806,3.5754,3.5055,3.4031,3.2988,3.1889,3.078,3.0017,2.8676,2.7809,2.6571,2.5938,2.5081,2.4429,2.4066,2.3274,2.2659,2.2967,2.3982,2.4978,2.6543,2.7865,2.9365,3.0082,3.0948,3.0799,3.0231,2.8974,2.7567,2.6319,2.4988,2.3944,2.3963,2.4336,2.5816,2.7428,2.7875,2.7903,2.7428,2.7036,2.7074,2.8052,2.8452,2.8135,2.8601,2.9402,2.9681,3.024,3.0864,3.2112,3.3379,3.4794,3.5297,3.6061,3.6117,3.6657,3.8073,4.3884,5.2481,5.4212,4.9928,4.5942,4.5719
-0.42782,2.8983,2.8927,2.8964,2.889,2.889,2.9029,2.9067,2.888,2.8927,2.9067,2.9076,2.9206,2.9327,2.9598,2.956,2.9449,2.9598,2.9607,2.9663,2.984,2.9896,2.9924,2.9924,2.9989,3.0212,3.025,3.0231,3.0464,3.0548,3.0548,3.0873,3.1172,3.1721,3.1805,3.2569,3.3053,3.3509,3.4031,3.4562,3.5167,3.5819,3.6648,3.7393,3.798,3.8436,3.8641,3.8799,3.9051,3.9134,3.9516,3.9293,3.9097,3.8911,3.8026,3.7709,3.7123,3.6117,3.5316,3.4608,3.3639,3.2708,3.1591,3.0464,2.9765,2.8461,2.7558,2.618,2.5565,2.4606,2.3795,2.3404,2.2771,2.2305,2.2873,2.3963,2.4941,2.6357,2.7651,2.9029,2.9495,2.984,2.9765,2.9272,2.8061,2.6757,2.5407,2.4326,2.3479,2.3544,2.4103,2.5882,2.7157,2.7483,2.7223,2.6673,2.6599,2.6878,2.7623,2.78,2.7372,2.8331,2.889,2.9095,2.9653,3.0119,3.1423,3.269,3.418,3.472,3.5474,3.5223,3.5735,3.7355,4.3065,5.2191,5.4296,4.9379,4.5467,4.5067
-0.41787,2.821,2.8229,2.8368,2.8135,2.8173,2.8368,2.8415,2.8145,2.8331,2.8229,2.8517,2.8601,2.8871,2.9039,2.9067,2.889,2.9327,2.9123,2.9262,2.9309,2.9542,2.9504,2.9542,2.957,2.9681,2.9709,2.9691,2.9998,3.0091,3.011,3.0529,3.0883,3.1432,3.173,3.2429,3.2745,3.309,3.3639,3.4152,3.4785,3.5521,3.6257,3.6778,3.7039,3.7551,3.7681,3.7756,3.8082,3.8073,3.8278,3.8054,3.798,3.7654,3.7085,3.6908,3.6415,3.5521,3.4906,3.4142,3.3267,3.2429,3.1423,3.0212,2.9542,2.8229,2.7334,2.6133,2.5518,2.4159,2.3404,2.278,2.2482,2.2352,2.3078,2.4168,2.495,2.6459,2.7511,2.8443,2.8489,2.8834,2.8741,2.8182,2.712,2.5956,2.4969,2.3916,2.3227,2.3898,2.441,2.5835,2.6757,2.6711,2.6515,2.6059,2.6235,2.6459,2.7008,2.7018,2.6804,2.7912,2.8201,2.8461,2.9011,2.9495,3.079,3.2177,3.3565,3.4273,3.4766,3.4571,3.4906,3.6666,4.2394,5.208,5.4073,4.8839,4.5076,4.4601
-0.40791,2.7716,2.7633,2.7763,2.7465,2.7288,2.7586,2.766,2.7446,2.7698,2.7539,2.7903,2.7837,2.8182,2.8275,2.8331,2.821,2.8452,2.8517,2.8694,2.8731,2.8666,2.8815,2.889,2.8862,2.9067,2.9179,2.9104,2.9411,2.9625,2.9765,3.0296,3.0566,3.1274,3.1581,3.2056,3.2298,3.2596,3.3062,3.3761,3.4282,3.5009,3.5782,3.5996,3.6275,3.6499,3.6666,3.6806,3.716,3.6899,3.7011,3.6648,3.6629,3.634,3.6033,3.58,3.5549,3.4794,3.4236,3.3723,3.295,3.2205,3.1348,3.0184,2.9393,2.8014,2.7185,2.6124,2.5183,2.4066,2.3376,2.2724,2.2585,2.2948,2.3591,2.4438,2.509,2.6329,2.686,2.767,2.7567,2.7521,2.7344,2.6971,2.6245,2.522,2.4541,2.3721,2.3404,2.414,2.4699,2.5621,2.6208,2.5928,2.5649,2.5574,2.6003,2.5993,2.6422,2.6385,2.6534,2.7465,2.767,2.7884,2.8368,2.889,3.0212,3.16,3.3174,3.3835,3.4152,3.3761,3.4077,3.5856,4.1733,5.168,5.3933,4.8224,4.4443,4.4024
-0.39798,2.7111,2.712,2.712,2.7064,2.6655,2.7064,2.6925,2.6776,2.6841,2.6915,2.7269,2.7018,2.7279,2.7474,2.7521,2.7539,2.7931,2.78,2.8042,2.8042,2.8042,2.8163,2.8247,2.8275,2.8275,2.8424,2.8461,2.8871,2.9048,2.9374,2.9924,3.0101,3.079,3.1162,3.1609,3.1823,3.214,3.2569,3.3174,3.3761,3.4347,3.472,3.5223,3.5437,3.5633,3.5754,3.5828,3.5977,3.5558,3.5735,3.5437,3.5325,3.5083,3.499,3.4673,3.4617,3.3984,3.3481,3.3099,3.2662,3.2019,3.1227,3.0128,2.9355,2.7893,2.7241,2.6133,2.5174,2.4159,2.3432,2.3032,2.319,2.3646,2.4149,2.4829,2.5472,2.6096,2.6459,2.6748,2.6366,2.6226,2.6133,2.5844,2.5332,2.4662,2.4205,2.3749,2.3749,2.4606,2.4801,2.5369,2.55,2.5174,2.4773,2.5043,2.5714,2.563,2.5854,2.5733,2.6189,2.6878,2.7046,2.739,2.7893,2.8182,2.9625,3.0957,3.2727,3.3379,3.3407,3.295,3.3453,3.4971,4.0848,5.141,5.4063,4.7814,4.3894,4.3633
-0.38803,2.658,2.6552,2.6552,2.6478,2.6282,2.6524,2.6263,2.6329,2.6282,2.6478,2.6645,2.6515,2.672,2.6832,2.6757,2.6804,2.6962,2.6981,2.7167,2.7241,2.726,2.7381,2.7381,2.7539,2.7614,2.7772,2.7949,2.8238,2.8452,2.8964,2.957,2.9616,3.038,3.0538,3.1106,3.1181,3.1628,3.2103,3.241,3.2941,3.3723,3.4021,3.4198,3.4608,3.4711,3.4813,3.4832,3.4729,3.4431,3.4832,3.4385,3.4096,3.4049,3.3695,3.3723,3.3789,3.322,3.2839,3.2429,3.2252,3.1721,3.1106,3.0128,2.9393,2.8098,2.7465,2.6124,2.5351,2.4587,2.3972,2.401,2.4066,2.4578,2.4829,2.5332,2.5528,2.5835,2.5742,2.5723,2.5323,2.5015,2.4885,2.4801,2.4401,2.4187,2.3935,2.3879,2.4298,2.4922,2.4997,2.5137,2.4829,2.414,2.3982,2.4531,2.5295,2.5314,2.5332,2.5295,2.5779,2.6282,2.631,2.6757,2.7241,2.78,2.8927,3.0389,3.2112,3.2615,3.2764,3.2336,3.2624,3.4059,4.0066,5.1288,5.3765,4.7237,4.353,4.2999
-0.37808,2.6142,2.6189,2.6003,2.6021,2.577,2.5919,2.5788,2.5891,2.5779,2.5891,2.5835,2.5956,2.6049,2.5993,2.5984,2.604,2.6161,2.6068,2.618,2.6319,2.6515,2.6617,2.6561,2.6832,2.6906,2.7204,2.74,2.7819,2.7958,2.8424,2.9057,2.93,2.9681,2.9952,3.0343,3.0706,3.1144,3.1646,3.1777,3.2261,3.2885,3.3202,3.3528,3.3649,3.3891,3.3928,3.3714,3.3705,3.363,3.3612,3.3351,3.3034,3.2839,3.2503,3.2559,3.268,3.2298,3.2131,3.1823,3.1805,3.1395,3.0864,3.0054,2.9421,2.8238,2.7623,2.6403,2.5844,2.5015,2.4922,2.5286,2.5509,2.549,2.5649,2.5779,2.5518,2.5518,2.4969,2.482,2.4187,2.3991,2.3833,2.3777,2.3507,2.3525,2.3693,2.4224,2.4717,2.5164,2.5015,2.4755,2.4075,2.3348,2.3469,2.4075,2.4848,2.482,2.4969,2.4894,2.5295,2.5714,2.5965,2.6366,2.6617,2.6971,2.8284,2.9709,3.1404,3.228,3.2094,3.147,3.1637,3.3342,3.9395,5.0888,5.3793,4.6501,4.3037,4.2515
-0.36811,2.5723,2.5788,2.5649,2.5584,2.5276,2.5565,2.5332,2.5295,2.5248,2.5248,2.5192,2.5099,2.5155,2.5248,2.5239,2.5276,2.5444,2.5025,2.5379,2.5453,2.5565,2.59,2.5854,2.6077,2.617,2.6561,2.6915,2.7148,2.7549,2.7772,2.8461,2.8573,2.8974,2.916,2.9775,3.0045,3.0538,3.079,3.1125,3.1609,3.201,3.2522,3.2662,3.2792,3.2932,3.2941,3.2615,3.2708,3.2569,3.2624,3.2308,3.2103,3.1777,3.147,3.1497,3.16,3.1348,3.1227,3.1078,3.1265,3.1078,3.0613,2.9961,2.956,2.8629,2.7903,2.6841,2.6655,2.6152,2.6319,2.672,2.6738,2.6599,2.6394,2.6189,2.55,2.5062,2.4364,2.3898,2.3153,2.2873,2.2575,2.2818,2.251,2.3013,2.3507,2.4345,2.4885,2.5248,2.4708,2.4373,2.3376,2.2799,2.2967,2.3665,2.4308,2.4242,2.4541,2.4503,2.4969,2.5109,2.5341,2.5807,2.5993,2.6301,2.7642,2.9048,3.1041,3.1917,3.1544,3.0715,3.0939,3.2466,3.8604,5.0506,5.3784,4.584,4.2357,4.1845
-0.35816,2.5332,2.5323,2.5341,2.496,2.4922,2.4978,2.4801,2.4615,2.4596,2.4643,2.4587,2.4429,2.4503,2.4401,2.4587,2.4429,2.4624,2.4475,2.4541,2.4615,2.4829,2.5118,2.5258,2.5463,2.5723,2.5947,2.6412,2.6738,2.6934,2.7167,2.766,2.7772,2.834,2.8573,2.9169,2.943,2.9821,3.0082,3.0473,3.0706,3.1134,3.1525,3.1544,3.1758,3.1972,3.1898,3.1646,3.1795,3.1507,3.1497,3.1293,3.119,3.079,3.0445,3.0557,3.0613,3.0371,3.0287,3.038,3.0659,3.0613,3.0287,2.984,2.9691,2.8862,2.8256,2.7754,2.7605,2.7446,2.7716,2.7958,2.8024,2.7586,2.713,2.6431,2.5574,2.4736,2.3693,2.319,2.2296,2.1886,2.1625,2.184,2.1793,2.2547,2.3516,2.4205,2.4838,2.5248,2.427,2.3823,2.2845,2.2249,2.2622,2.3395,2.3823,2.374,2.4103,2.4242,2.4503,2.4503,2.4932,2.5267,2.5463,2.5872,2.7036,2.8424,3.0613,3.1451,3.0883,2.9924,3.0212,3.1507,3.7691,5.0264,5.3589,4.516,4.1891,4.1128
-0.3482,2.509,2.4717,2.4811,2.4438,2.4419,2.4401,2.4308,2.4056,2.3982,2.3963,2.3907,2.36,2.3861,2.3348,2.3963,2.3712,2.3842,2.3749,2.3991,2.3982,2.4242,2.4606,2.4773,2.5062,2.5034,2.5379,2.5863,2.6366,2.6366,2.6683,2.7018,2.7008,2.7539,2.8126,2.8443,2.8694,2.9067,2.9486,2.9691,2.9979,3.0277,3.0557,3.0464,3.0827,3.0808,3.0771,3.0641,3.0613,3.0315,3.0315,3.0128,3.0035,2.9588,2.956,2.9644,2.9523,2.929,2.9206,2.9588,2.9961,3.0082,3.0119,2.9756,2.9681,2.9197,2.8964,2.8592,2.8741,2.8825,2.8806,2.902,2.875,2.8405,2.7539,2.6515,2.5407,2.4513,2.3432,2.2696,2.1663,2.102,2.088,2.0908,2.1057,2.211,2.332,2.3991,2.455,2.4624,2.3991,2.3339,2.2398,2.1858,2.2631,2.3013,2.3367,2.3227,2.3553,2.3674,2.3842,2.3972,2.4745,2.4689,2.4894,2.5155,2.6403,2.7903,2.9942,3.0873,3.0222,2.9123,2.9309,3.0706,3.7067,5.0087,5.3673,4.4555,4.1528,4.0587
-0.33826,2.4429,2.4224,2.4215,2.4028,2.3944,2.3833,2.3749,2.3609,2.319,2.3395,2.3255,2.2995,2.3283,2.319,2.3246,2.2957,2.3293,2.306,2.3414,2.3535,2.3749,2.4075,2.4224,2.4494,2.4652,2.5053,2.5435,2.5761,2.5733,2.6124,2.6357,2.6608,2.7148,2.7465,2.7903,2.8005,2.8229,2.8778,2.8964,2.9067,2.9355,2.9365,2.9355,2.9747,2.9542,2.9765,2.9458,2.943,2.9327,2.9272,2.8936,2.888,2.8443,2.8461,2.8452,2.8545,2.834,2.8443,2.8806,2.9244,2.9449,2.9681,2.9458,2.9765,2.9476,2.9542,2.9393,2.9821,2.9709,2.9812,2.9961,2.9393,2.8834,2.7763,2.6683,2.5295,2.4354,2.3209,2.2305,2.1281,2.0676,2.0005,2.0145,2.0499,2.1663,2.2864,2.3581,2.4131,2.4224,2.3535,2.2687,2.2073,2.184,2.2231,2.2706,2.2864,2.2603,2.3013,2.3106,2.3246,2.3628,2.4121,2.4224,2.4364,2.4634,2.5714,2.7297,2.9458,3.052,2.9672,2.8322,2.8452,2.9933,3.6294,4.9686,5.3403,4.394,4.082,4.0103
-0.32833,2.4224,2.4084,2.3898,2.3619,2.3395,2.3358,2.3293,2.333,2.2929,2.2929,2.2985,2.2631,2.278,2.2845,2.279,2.2408,2.2734,2.2482,2.3032,2.305,2.3116,2.3432,2.3861,2.4131,2.4373,2.4764,2.4932,2.523,2.5248,2.5565,2.5723,2.6003,2.6375,2.6785,2.7111,2.7223,2.7623,2.7809,2.7949,2.8098,2.8461,2.8443,2.8368,2.862,2.8284,2.8592,2.8229,2.8145,2.8238,2.8079,2.7837,2.7716,2.7586,2.739,2.7586,2.753,2.7381,2.7707,2.7968,2.8433,2.8853,2.9355,2.916,2.9672,2.9625,2.9914,2.9989,3.0566,3.0557,3.0613,3.0473,2.9681,2.9002,2.7828,2.6841,2.5481,2.4475,2.3078,2.2128,2.1067,2.034,1.9614,1.9837,2.0173,2.1225,2.2492,2.3106,2.3423,2.3358,2.292,2.2305,2.1923,2.1821,2.2222,2.2324,2.2389,2.1998,2.2538,2.2594,2.278,2.3265,2.3851,2.3749,2.3795,2.4019,2.5071,2.6711,2.9048,3.0138,2.9029,2.7605,2.7716,2.8964,3.5344,4.923,5.3421,4.3372,4.0308,3.9516
-0.31838,2.3907,2.3851,2.346,2.3265,2.3246,2.3125,2.3265,2.2957,2.2929,2.3088,2.2799,2.2585,2.2659,2.2715,2.2678,2.2343,2.2529,2.2426,2.2855,2.2873,2.2957,2.3283,2.3749,2.3851,2.427,2.4457,2.4587,2.4662,2.4643,2.4783,2.5202,2.5472,2.5891,2.6068,2.6357,2.6506,2.6738,2.6971,2.6887,2.6999,2.7288,2.7325,2.7297,2.7381,2.7018,2.7288,2.7018,2.6906,2.7148,2.6971,2.6692,2.6552,2.6319,2.6263,2.6599,2.658,2.6459,2.6887,2.7064,2.7688,2.8079,2.8666,2.8815,2.943,2.9719,3.0175,3.0389,3.1004,3.1032,3.0976,3.0799,2.9979,2.9123,2.7884,2.6878,2.5528,2.4466,2.3144,2.2054,2.1188,2.0163,1.9651,1.9707,2.0024,2.1011,2.2063,2.2296,2.2641,2.2482,2.2343,2.1989,2.1756,2.1719,2.2082,2.2026,2.183,2.1607,2.211,2.2007,2.2315,2.2883,2.333,2.3432,2.3283,2.3255,2.4429,2.6152,2.8461,2.9681,2.8554,2.6878,2.7111,2.8024,3.4524,4.9081,5.3374,4.2711,3.9861,3.8753
-0.30843,2.36,2.3479,2.3181,2.305,2.3032,2.305,2.3116,2.3106,2.3134,2.3144,2.2752,2.252,2.2762,2.2696,2.265,2.237,2.2724,2.2398,2.2762,2.2818,2.2873,2.332,2.3693,2.3805,2.3907,2.4066,2.4112,2.4159,2.4205,2.427,2.4745,2.4745,2.5071,2.5295,2.5593,2.5621,2.5938,2.6245,2.6012,2.5965,2.6263,2.618,2.5993,2.6161,2.5844,2.6086,2.6012,2.5761,2.5788,2.5723,2.549,2.5556,2.5369,2.5276,2.5556,2.5612,2.5723,2.5993,2.6273,2.6832,2.7344,2.7977,2.8284,2.9011,2.9458,3.024,3.0473,3.1172,3.1218,3.0911,3.0818,2.9896,2.9104,2.7921,2.7036,2.5649,2.4643,2.3265,2.2333,2.1272,2.034,1.9921,2.0051,2.0219,2.0834,2.1672,2.1523,2.1756,2.1588,2.1635,2.1523,2.1756,2.1607,2.2045,2.1681,2.13,2.1402,2.1756,2.1504,2.1747,2.252,2.2706,2.292,2.2715,2.2641,2.3898,2.5565,2.8024,2.9048,2.7791,2.604,2.617,2.7306,3.3789,4.8792,5.3151,4.1947,3.919,3.8063
-0.29845,2.3209,2.3376,2.3246,2.2995,2.3041,2.3069,2.3274,2.3246,2.2957,2.3078,2.2575,2.2501,2.2687,2.2557,2.2454,2.2398,2.251,2.2641,2.2687,2.292,2.3078,2.3255,2.3497,2.3665,2.3544,2.3684,2.3544,2.3646,2.3786,2.3861,2.4252,2.414,2.4568,2.4634,2.4838,2.4764,2.5174,2.5295,2.5062,2.4801,2.4913,2.5015,2.4764,2.4857,2.4699,2.4689,2.4652,2.4494,2.4513,2.4606,2.428,2.4531,2.4326,2.4336,2.4541,2.4745,2.4857,2.509,2.5453,2.604,2.6599,2.7064,2.7605,2.8368,2.9039,2.997,3.0305,3.0948,3.0818,3.0603,3.0501,2.9821,2.9011,2.7949,2.7241,2.5649,2.4857,2.3442,2.2585,2.1719,2.0899,2.0331,2.0582,2.0564,2.0797,2.1188,2.0703,2.0834,2.0629,2.0694,2.0955,2.1542,2.1579,2.1849,2.1327,2.1001,2.1197,2.1281,2.1011,2.1318,2.2026,2.2315,2.2398,2.224,2.2212,2.3339,2.4988,2.7539,2.8638,2.7027,2.5369,2.5295,2.6254,3.2876,4.842,5.3235,4.1155,3.8622,3.7318
-0.2885,2.3348,2.3348,2.3199,2.3106,2.3144,2.3125,2.3078,2.319,2.2715,2.292,2.2398,2.2343,2.2473,2.2305,2.2259,2.2156,2.2389,2.2352,2.2575,2.2706,2.2873,2.3218,2.3106,2.3348,2.3013,2.319,2.3069,2.3153,2.3376,2.3367,2.3665,2.3525,2.3944,2.4038,2.3991,2.3898,2.4131,2.414,2.4056,2.374,2.3749,2.3749,2.3488,2.3516,2.3469,2.3451,2.3442,2.3367,2.333,2.3311,2.3246,2.3469,2.319,2.346,2.3767,2.3786,2.4131,2.428,2.4615,2.523,2.5612,2.6235,2.6785,2.7511,2.8331,2.9225,2.9691,3.0371,3.0324,3.0194,2.9998,2.9449,2.8806,2.7837,2.7167,2.5891,2.5015,2.3972,2.2995,2.237,2.1607,2.1225,2.1244,2.0908,2.0983,2.0713,2.0042,2.0024,1.9847,2.0061,2.0461,2.1216,2.1439,2.1514,2.1048,2.0722,2.0722,2.0862,2.0526,2.1057,2.1607,2.1868,2.1933,2.1877,2.1784,2.2687,2.4364,2.7195,2.8275,2.6478,2.4708,2.4522,2.5341,3.1963,4.8019,5.3105,4.0494,3.8054,3.6704
-0.27856,2.3162,2.3246,2.3358,2.319,2.3069,2.305,2.2771,2.2818,2.238,2.2603,2.2147,2.2175,2.2296,2.2026,2.2007,2.1923,2.2398,2.2259,2.2529,2.2715,2.2669,2.305,2.278,2.2873,2.2557,2.278,2.2687,2.2669,2.2827,2.2929,2.3106,2.2995,2.3032,2.3181,2.3283,2.306,2.3032,2.3311,2.2995,2.265,2.2641,2.278,2.237,2.2408,2.2315,2.2128,2.2138,2.2166,2.2166,2.224,2.2203,2.2417,2.2287,2.2501,2.292,2.3171,2.3283,2.36,2.3777,2.4457,2.4736,2.5435,2.5854,2.6701,2.7381,2.8126,2.8713,2.9393,2.9365,2.9393,2.93,2.8778,2.8387,2.7549,2.7111,2.6012,2.5304,2.4224,2.3628,2.3041,2.2315,2.2287,2.2073,2.1448,2.1123,2.0396,1.9586,1.9269,1.9055,1.9465,2.0145,2.0787,2.0908,2.1029,2.0694,2.0471,2.0499,2.0443,2.0107,2.0731,2.1216,2.129,2.1514,2.1355,2.1178,2.2026,2.373,2.6617,2.7763,2.5928,2.3991,2.3786,2.4652,3.1134,4.7777,5.3002,3.9731,3.7504,3.6061
-0.26861,2.3283,2.3293,2.3311,2.3153,2.2827,2.2706,2.2361,2.237,2.2194,2.2352,2.1989,2.197,2.2138,2.2026,2.2035,2.2054,2.2538,2.2259,2.2538,2.2585,2.2585,2.2585,2.252,2.2352,2.2119,2.2315,2.2138,2.2082,2.2166,2.2277,2.2343,2.2398,2.237,2.2436,2.2361,2.2091,2.2119,2.238,2.2082,2.1728,2.1793,2.1737,2.1327,2.1206,2.1057,2.1001,2.0946,2.1001,2.1169,2.1076,2.1057,2.1532,2.156,2.1486,2.1896,2.2296,2.237,2.2715,2.2957,2.3628,2.387,2.4652,2.495,2.5761,2.6357,2.6971,2.7428,2.8229,2.8294,2.8247,2.848,2.8005,2.7782,2.7148,2.6915,2.5984,2.5444,2.4764,2.427,2.3842,2.3218,2.3116,2.2771,2.184,2.1355,2.0228,1.9185,1.8636,1.8412,1.8813,1.9567,2.0266,2.0443,2.0564,2.0443,2.0294,2.035,1.993,1.9828,2.0415,2.0806,2.1048,2.1095,2.0806,2.0489,2.1346,2.3209,2.6133,2.7688,2.549,2.3237,2.3004,2.373,3.0398,4.7582,5.3086,3.9023,3.6899,3.5269
-0.25867,2.3376,2.3283,2.3125,2.2901,2.2594,2.2557,2.2268,2.2296,2.2231,2.2343,2.2073,2.2082,2.2222,2.21,2.2082,2.2128,2.2594,2.2482,2.2557,2.2464,2.2203,2.2026,2.2138,2.1905,2.1747,2.1737,2.1653,2.1616,2.156,2.1728,2.184,2.17,2.1691,2.1644,2.1625,2.1337,2.1104,2.1448,2.1011,2.0769,2.0852,2.0592,2.0396,2.0387,1.9949,1.9837,1.9921,1.9781,2.0005,2.0005,2.0033,2.0545,2.035,2.0573,2.1244,2.1495,2.1467,2.1886,2.2184,2.2715,2.3032,2.3823,2.3972,2.4773,2.5341,2.5891,2.6235,2.6757,2.7102,2.7008,2.7465,2.7111,2.7018,2.6627,2.6599,2.5854,2.5639,2.4969,2.4736,2.4568,2.4075,2.3619,2.3265,2.2343,2.1625,2.0573,1.9008,1.8412,1.8096,1.8459,1.9055,1.9651,1.9875,1.9893,2.007,2.007,1.9791,1.9763,1.9567,2.0098,2.0377,2.0722,2.0629,2.035,1.9958,2.0741,2.2678,2.5816,2.7185,2.4848,2.251,2.211,2.2715,2.9523,4.7256,5.2862,3.8371,3.6182,3.4431
-0.24873,2.3209,2.3246,2.2901,2.2575,2.251,2.2454,2.2277,2.2259,2.2166,2.2482,2.2147,2.1989,2.2277,2.2249,2.2231,2.237,2.2473,2.2343,2.2138,2.1923,2.1542,2.1318,2.1439,2.1337,2.1132,2.1216,2.1141,2.1095,2.0983,2.1104,2.1132,2.102,2.0974,2.0843,2.0797,2.0387,2.0499,2.034,2.0089,2.0024,2.0005,1.9651,1.9381,1.9325,1.8953,1.8897,1.8934,1.8776,1.8943,1.8971,1.9083,1.9679,1.9455,1.9791,2.034,2.0638,2.0601,2.088,2.1309,2.1802,2.2119,2.2864,2.3013,2.3665,2.4187,2.4662,2.4866,2.5351,2.5528,2.5621,2.6086,2.5947,2.604,2.5863,2.6124,2.5723,2.5528,2.5062,2.5174,2.4978,2.4634,2.4121,2.3749,2.2641,2.1886,2.0769,1.9157,1.8561,1.8217,1.8533,1.8599,1.899,1.9334,1.9251,1.9763,1.9744,1.9763,1.9521,1.9288,1.9809,2.0089,2.0303,2.0182,1.9977,1.953,2.0182,2.2194,2.5463,2.6738,2.4326,2.1756,2.1327,2.1849,2.8554,4.6837,5.2881,3.7654,3.5688,3.3584
-0.23875,2.3339,2.3078,2.2771,2.2417,2.2426,2.2398,2.2352,2.2436,2.2166,2.2547,2.2147,2.1933,2.2119,2.2277,2.2082,2.2156,2.2082,2.1812,2.156,2.1262,2.1001,2.0974,2.0936,2.0769,2.0657,2.0694,2.0657,2.0554,2.0545,2.0536,2.0508,2.0405,2.007,2.0024,2.0107,1.9707,1.9744,1.9679,1.9232,1.9213,1.9111,1.8813,1.8431,1.8487,1.8049,1.8012,1.8105,1.7807,1.7844,1.8031,1.8198,1.8599,1.8599,1.8934,1.9297,1.966,1.9791,2.0089,2.0433,2.0815,2.1337,2.1989,2.2082,2.265,2.3041,2.3507,2.3609,2.3916,2.4159,2.4298,2.4494,2.4634,2.496,2.4932,2.5388,2.536,2.5397,2.5211,2.5295,2.536,2.4773,2.4531,2.3795,2.2948,2.211,2.0806,1.9502,1.8962,1.8366,1.8552,1.844,1.8394,1.858,1.872,1.9334,1.9325,1.939,1.9167,1.9018,1.9623,1.9772,2.0005,1.9949,1.9502,1.9083,1.9577,2.1774,2.4941,2.6338,2.3907,2.102,2.0657,2.1095,2.7688,4.6501,5.2937,3.6964,3.5009,3.2801
-0.22881,2.305,2.2892,2.2771,2.2398,2.2464,2.2538,2.2343,2.2445,2.2259,2.2436,2.2082,2.1812,2.2194,2.2082,2.183,2.1765,2.17,2.1216,2.1132,2.0852,2.0741,2.0731,2.0433,2.0536,2.0107,2.0266,2.0117,2.0024,2.0051,1.9847,2.0033,1.9716,1.9483,1.953,1.9334,1.9129,1.899,1.8906,1.844,1.8319,1.8254,1.8012,1.7602,1.7742,1.7248,1.7257,1.7332,1.6941,1.7183,1.7267,1.7351,1.7686,1.7649,1.804,1.8543,1.8813,1.8943,1.9316,1.9511,1.9781,2.0396,2.0946,2.1104,2.1858,2.1933,2.2194,2.2259,2.2669,2.2818,2.279,2.3004,2.3339,2.3628,2.3879,2.4382,2.4587,2.4932,2.4857,2.5248,2.5248,2.4689,2.4503,2.3814,2.3013,2.2222,2.1067,2.0005,1.9558,1.8915,1.8813,1.8347,1.8003,1.7956,1.8207,1.8915,1.898,1.9036,1.8925,1.8803,1.9325,1.9539,1.9753,1.9688,1.8878,1.8682,1.9102,2.129,2.4615,2.6086,2.3386,2.0219,1.9968,2.0079,2.6878,4.6278,5.2797,3.6145,3.4236,3.1833
-0.21886,2.3032,2.305,2.2724,2.2389,2.2389,2.2529,2.2436,2.2492,2.2352,2.2408,2.2128,2.1989,2.2203,2.1998,2.1532,2.1448,2.1365,2.0974,2.0834,2.0899,2.0424,2.035,2.021,2.0079,1.966,1.9884,1.966,1.9455,1.9539,1.9334,1.939,1.9074,1.8999,1.8813,1.8673,1.8505,1.8133,1.8086,1.7714,1.7583,1.7602,1.7323,1.6941,1.6969,1.668,1.6699,1.654,1.6242,1.655,1.6494,1.6652,1.6857,1.6922,1.7136,1.7705,1.7807,1.8058,1.8366,1.8626,1.885,1.9539,1.9921,2.0173,2.061,2.0852,2.0862,2.1057,2.1281,2.1365,2.129,2.1681,2.1877,2.2268,2.252,2.3227,2.3516,2.4326,2.4568,2.4838,2.509,2.4559,2.4187,2.3712,2.292,2.2305,2.1383,2.0331,2.0024,1.939,1.9213,1.8487,1.7844,1.7835,1.7881,1.8478,1.8524,1.8571,1.8422,1.8403,1.8887,1.9306,1.9567,1.9362,1.8468,1.8142,1.8524,2.0806,2.4429,2.5947,2.2818,1.9465,1.9213,1.9157,2.5975,4.6054,5.2778,3.5316,3.3686,3.0864
-0.2089,2.3274,2.3125,2.3013,2.2454,2.2585,2.2557,2.2398,2.2585,2.2352,2.2687,2.2454,2.1933,2.211,2.17,2.1393,2.1206,2.0974,2.0797,2.0638,2.0312,2.0191,1.993,1.9884,1.9642,1.9437,1.9474,1.9046,1.8999,1.8729,1.8803,1.8813,1.8552,1.8282,1.8207,1.7965,1.7826,1.7621,1.7574,1.7155,1.6876,1.7025,1.6671,1.6382,1.6429,1.6103,1.6159,1.5991,1.5777,1.6103,1.5879,1.586,1.6149,1.6093,1.6317,1.6755,1.6941,1.7192,1.7528,1.7705,1.7956,1.8468,1.8943,1.9213,1.9465,1.9707,1.9679,1.9865,2.0024,2.0005,1.9893,2.0359,2.0443,2.0908,2.1132,2.1951,2.2501,2.3339,2.3712,2.4298,2.4326,2.4038,2.3665,2.3386,2.2743,2.2166,2.1607,2.0536,2.0536,1.9837,1.9595,1.8757,1.7826,1.7807,1.7732,1.8012,1.8068,1.7993,1.7919,1.7993,1.8487,1.8915,1.9129,1.8906,1.8189,1.7602,1.8003,2.0294,2.3944,2.5556,2.238,1.8906,1.8301,1.8347,2.4978,4.5626,5.2843,3.4431,3.309,3.0026
-0.19896,2.2957,2.3153,2.2873,2.2762,2.2873,2.2901,2.2883,2.2715,2.2501,2.2454,2.2119,2.1747,2.1616,2.1607,2.1048,2.0815,2.0825,2.0564,2.0266,2.0051,1.9819,1.953,1.9558,1.939,1.8915,1.9092,1.8589,1.8496,1.8347,1.8291,1.8124,1.804,1.7695,1.7732,1.7444,1.7155,1.7025,1.7053,1.6568,1.6401,1.654,1.614,1.5842,1.587,1.573,1.5749,1.5637,1.5302,1.56,1.5432,1.5283,1.5507,1.5274,1.5674,1.5916,1.5982,1.6335,1.6568,1.6801,1.7174,1.7732,1.8124,1.8207,1.844,1.8626,1.8673,1.8757,1.8785,1.8859,1.8692,1.9139,1.8925,1.9474,1.9791,2.0713,2.1393,2.2166,2.2706,2.3293,2.3516,2.3171,2.3171,2.2836,2.2436,2.2063,2.1672,2.089,2.0825,2.0107,1.9632,1.8757,1.7928,1.7965,1.7844,1.7863,1.7695,1.7472,1.7416,1.7649,1.8124,1.8543,1.8766,1.8626,1.7956,1.7267,1.7509,1.9744,2.3674,2.5155,2.1886,1.8226,1.7574,1.7332,2.4103,4.5272,5.2918,3.3639,3.228,2.9057
-0.18901,2.3013,2.319,2.2957,2.2808,2.2762,2.2864,2.2585,2.2445,2.2184,2.2184,2.184,2.1439,2.129,2.1141,2.0899,2.0573,2.0629,2.0471,2.007,1.9977,1.9558,1.9306,1.8971,1.8748,1.858,1.8617,1.8245,1.7928,1.7965,1.7835,1.7509,1.7444,1.7183,1.7136,1.6745,1.6559,1.6568,1.6438,1.6103,1.601,1.5851,1.5674,1.5507,1.5516,1.5339,1.5246,1.5348,1.4892,1.5218,1.4994,1.4724,1.4957,1.4762,1.5041,1.533,1.5274,1.5544,1.5879,1.5954,1.6326,1.6783,1.7155,1.7276,1.7341,1.7649,1.7323,1.75,1.7611,1.7658,1.7667,1.7881,1.7835,1.8207,1.844,1.9409,2.0173,2.0964,2.1653,2.2119,2.2315,2.2184,2.2333,2.2128,2.2082,2.1728,2.1421,2.1039,2.0974,2.0191,1.9856,1.8887,1.8161,1.8152,1.8021,1.7798,1.7416,1.7332,1.7025,1.7341,1.7891,1.8142,1.8468,1.8496,1.749,1.6941,1.6885,1.9334,2.3451,2.4941,2.1346,1.7695,1.6987,1.6419,2.3348,4.5039,5.2787,3.2941,3.1479,2.7809
-0.17904,2.2901,2.3181,2.3041,2.2752,2.2547,2.2492,2.2315,2.1914,2.1756,2.1756,2.1448,2.1225,2.1076,2.0862,2.0499,2.0163,2.0228,2.0079,1.9744,1.9474,1.9204,1.8915,1.8645,1.858,1.8179,1.8217,1.7928,1.7481,1.7574,1.7323,1.6978,1.695,1.668,1.6466,1.6308,1.6065,1.6065,1.5814,1.5572,1.5516,1.546,1.5423,1.5078,1.5115,1.5078,1.4845,1.4911,1.4585,1.4696,1.4491,1.4287,1.4408,1.438,1.4529,1.464,1.4557,1.4883,1.5218,1.5311,1.559,1.5944,1.6205,1.6326,1.628,1.654,1.6065,1.6382,1.6438,1.6373,1.6531,1.6661,1.6783,1.6997,1.7267,1.8133,1.8962,1.9539,2.0163,2.0741,2.0992,2.1188,2.1374,2.1225,2.1272,2.129,2.1095,2.0787,2.0769,2.0117,1.9884,1.9064,1.8552,1.844,1.8273,1.7975,1.7379,1.7332,1.6913,1.7071,1.7593,1.7816,1.8198,1.8226,1.7127,1.6382,1.6522,1.8906,2.3134,2.482,2.1057,1.7081,1.641,1.559,2.2315,4.4732,5.2676,3.2159,3.0883,2.686
-0.16909,2.2901,2.3106,2.2827,2.2501,2.2184,2.2128,2.1858,2.1644,2.1272,2.13,2.1085,2.0908,2.0731,2.0564,2.021,1.9744,1.9921,1.9698,1.939,1.9046,1.8757,1.8636,1.8533,1.8319,1.8021,1.7742,1.7509,1.7053,1.6959,1.6904,1.6578,1.6382,1.6103,1.5963,1.5805,1.5684,1.5469,1.5525,1.5227,1.5022,1.4957,1.5013,1.4771,1.4762,1.4724,1.4445,1.438,1.4175,1.4296,1.4165,1.3877,1.4072,1.3914,1.3961,1.3998,1.3961,1.4417,1.4612,1.4603,1.4827,1.5032,1.5292,1.533,1.5218,1.5525,1.5013,1.5274,1.533,1.5358,1.5283,1.5423,1.5665,1.5954,1.6056,1.6755,1.7444,1.8124,1.8682,1.9297,1.9605,1.9642,1.993,2.0154,2.0405,2.0648,2.0629,2.0331,2.0508,1.994,1.9595,1.9027,1.8524,1.8738,1.8487,1.8077,1.7388,1.7379,1.6941,1.6829,1.7211,1.7574,1.7891,1.79,1.681,1.5972,1.6028,1.844,2.2641,2.4876,2.0741,1.6568,1.546,1.4724,2.1281,4.4303,5.2797,3.1265,3.0026,2.5816
-0.15914,2.2799,2.3032,2.2333,2.1989,2.1942,2.184,2.1448,2.1421,2.1327,2.1095,2.0806,2.0638,2.0573,2.0228,1.993,1.9558,1.9716,1.9334,1.8999,1.8897,1.8524,1.8245,1.8245,1.7937,1.7714,1.7425,1.7174,1.681,1.6652,1.6494,1.6252,1.5944,1.5777,1.559,1.5311,1.5358,1.5115,1.5097,1.4892,1.465,1.4557,1.451,1.4361,1.4417,1.4287,1.4054,1.4119,1.3784,1.3914,1.3774,1.3523,1.3774,1.342,1.3523,1.3616,1.3541,1.3923,1.3989,1.4054,1.4063,1.4193,1.4324,1.4454,1.4156,1.451,1.4082,1.4193,1.438,1.4305,1.4147,1.4259,1.4519,1.4799,1.4948,1.5712,1.6149,1.6773,1.7444,1.7798,1.8133,1.8124,1.8524,1.8897,1.9223,1.9707,1.9986,1.9688,1.9977,1.9465,1.9334,1.899,1.8561,1.8748,1.8543,1.8068,1.7407,1.7332,1.6745,1.6624,1.7071,1.7388,1.7574,1.7509,1.6568,1.5684,1.5451,1.7993,2.2464,2.468,2.0415,1.5935,1.4799,1.3588,2.0377,4.4052,5.2806,3.0361,2.9309,2.4652
-0.1492,2.2547,2.2566,2.2194,2.1607,2.1523,2.1421,2.1151,2.1188,2.0908,2.0992,2.0657,2.0592,2.0387,2.0228,1.967,1.9455,1.9493,1.9064,1.8906,1.8515,1.8394,1.8049,1.8031,1.7639,1.7518,1.7183,1.695,1.6466,1.6326,1.6186,1.587,1.5684,1.5432,1.5311,1.4985,1.5013,1.4892,1.4678,1.4566,1.4268,1.4314,1.411,1.4007,1.4165,1.3867,1.3812,1.3905,1.3551,1.3541,1.329,1.3132,1.3355,1.3029,1.3094,1.329,1.3216,1.3523,1.3467,1.3495,1.342,1.3532,1.3607,1.3532,1.3355,1.3672,1.3383,1.3216,1.3448,1.3197,1.3216,1.3299,1.3253,1.3691,1.3774,1.4389,1.4901,1.5432,1.5944,1.6308,1.6699,1.6783,1.7108,1.749,1.7863,1.8533,1.8915,1.9008,1.9139,1.8906,1.8962,1.8729,1.8422,1.8599,1.8524,1.8003,1.7323,1.7155,1.6578,1.6475,1.6997,1.7285,1.7276,1.7313,1.6382,1.5404,1.4911,1.7546,2.2249,2.4522,2.007,1.5386,1.4203,1.2741,1.9605,4.3772,5.2722,2.9476,2.8545,2.3497
-0.13925,2.2128,2.2054,2.1774,2.1355,2.1123,2.1225,2.0964,2.0964,2.0862,2.0731,2.0536,2.0266,1.9903,1.9809,1.9455,1.9279,1.9195,1.8999,1.8543,1.8515,1.817,1.7714,1.7798,1.749,1.722,1.7034,1.6755,1.6242,1.6159,1.5926,1.56,1.5451,1.5106,1.5078,1.465,1.4566,1.4594,1.4482,1.424,1.4147,1.4091,1.3821,1.3523,1.3784,1.3458,1.3551,1.3467,1.3253,1.3216,1.2871,1.2843,1.3057,1.2796,1.2796,1.289,1.288,1.3001,1.3011,1.3076,1.2787,1.2899,1.2852,1.2824,1.2601,1.2834,1.2582,1.248,1.2433,1.2424,1.2191,1.2331,1.2238,1.2601,1.2666,1.3327,1.384,1.41,1.4594,1.4845,1.5348,1.5339,1.5674,1.5972,1.654,1.7257,1.7816,1.7984,1.8161,1.8161,1.8301,1.8086,1.8058,1.8179,1.8235,1.7835,1.723,1.6997,1.6382,1.6373,1.7025,1.7174,1.7239,1.7136,1.6186,1.4864,1.4445,1.7099,2.1942,2.4382,1.9716,1.4799,1.3579,1.1949,1.8701,4.3661,5.2564,2.8638,2.7893,2.251
-0.1293,2.1532,2.1551,2.1309,2.1141,2.0731,2.0834,2.0722,2.0787,2.0582,2.0657,2.0331,1.9912,1.9716,1.9623,1.9279,1.9157,1.9232,1.8934,1.8394,1.8291,1.7993,1.7695,1.7537,1.7528,1.7025,1.6959,1.6661,1.6149,1.6103,1.5944,1.5497,1.5236,1.5032,1.4976,1.4566,1.4464,1.4268,1.4249,1.3858,1.3849,1.3746,1.3458,1.3327,1.3532,1.3132,1.3132,1.3132,1.288,1.2936,1.2657,1.2508,1.2703,1.2508,1.2694,1.2554,1.2508,1.2592,1.275,1.2629,1.2321,1.2228,1.234,1.2061,1.1856,1.2145,1.1716,1.1716,1.1707,1.1772,1.1502,1.153,1.1483,1.1595,1.1595,1.2219,1.2778,1.2899,1.3439,1.3532,1.4007,1.4007,1.4333,1.4659,1.5358,1.5972,1.6531,1.6857,1.7099,1.7034,1.7341,1.7257,1.7518,1.7826,1.7891,1.7481,1.7034,1.6866,1.628,1.6186,1.682,1.7025,1.7211,1.7043,1.5916,1.4482,1.3849,1.6755,2.1663,2.4317,1.94,1.4259,1.2824,1.1148,1.7695,4.3223,5.2611,2.7893,2.7195,2.1253
-0.11933,2.1029,2.1141,2.102,2.0946,2.0638,2.0582,2.0629,2.0443,2.021,2.0303,2.0182,1.9726,1.9623,1.9418,1.9139,1.898,1.9027,1.8971,1.8301,1.8058,1.7965,1.7779,1.7565,1.7509,1.7062,1.6941,1.6568,1.6149,1.6047,1.586,1.5572,1.5264,1.4994,1.4883,1.4426,1.4324,1.4119,1.3914,1.3504,1.3597,1.343,1.3113,1.302,1.3048,1.2796,1.2824,1.2619,1.2582,1.2619,1.2284,1.2303,1.2517,1.2331,1.2508,1.248,1.2377,1.2284,1.2387,1.2191,1.1874,1.1679,1.1772,1.1409,1.1222,1.139,1.0915,1.1064,1.1008,1.0878,1.0748,1.0766,1.0682,1.0748,1.0803,1.1437,1.1725,1.2005,1.2238,1.2405,1.2834,1.275,1.3141,1.3551,1.4249,1.4864,1.5386,1.559,1.5907,1.5972,1.6475,1.6401,1.6773,1.723,1.7267,1.7062,1.6717,1.6531,1.6028,1.5916,1.6466,1.6876,1.7015,1.6857,1.5609,1.4147,1.3262,1.6308,2.1439,2.4261,1.9167,1.3812,1.2312,1.0179,1.6857,4.2795,5.2611,2.6962,2.6375,2.0107
-0.10938,2.0638,2.0908,2.0927,2.0676,2.0526,2.034,2.0554,2.0238,2.0014,2.0024,1.9884,1.9605,1.9586,1.94,1.8999,1.8813,1.8729,1.8757,1.8347,1.8161,1.7965,1.7695,1.7574,1.7416,1.7034,1.695,1.6671,1.628,1.6047,1.5944,1.56,1.5451,1.4892,1.4762,1.438,1.4324,1.3756,1.3774,1.3402,1.3206,1.3039,1.289,1.2731,1.2703,1.2424,1.234,1.2498,1.2172,1.234,1.2005,1.2005,1.2145,1.2107,1.2359,1.2191,1.2247,1.2107,1.1912,1.1791,1.1372,1.1111,1.1204,1.0859,1.071,1.0766,1.0431,1.0403,1.045,1.0226,1.0235,1.0151,0.99466,1.0189,1.0198,1.0785,1.085,1.1083,1.1362,1.1353,1.1679,1.1874,1.2191,1.2508,1.3234,1.3644,1.4333,1.4501,1.4734,1.4864,1.5348,1.546,1.5879,1.6335,1.6652,1.6568,1.6308,1.6224,1.5674,1.5646,1.6131,1.6624,1.6699,1.6615,1.5358,1.3625,1.2796,1.6,2.1327,2.4326,1.8859,1.3402,1.1902,0.92946,1.5954,4.2552,5.2602,2.6077,2.5751,1.9195
-0.099433,2.034,2.0629,2.0536,2.0266,2.0154,2.0033,2.007,1.9772,1.9679,1.9614,1.9521,1.9455,1.9185,1.9148,1.8915,1.8673,1.8524,1.8571,1.8152,1.8124,1.7965,1.7723,1.7574,1.7453,1.7062,1.6969,1.6736,1.6298,1.6103,1.5926,1.5544,1.5432,1.5004,1.4696,1.4287,1.4342,1.3691,1.3728,1.3262,1.289,1.2769,1.261,1.2424,1.2405,1.2023,1.1865,1.2145,1.1772,1.193,1.1679,1.1716,1.1856,1.1986,1.2098,1.1856,1.18,1.1744,1.1381,1.1344,1.0822,1.0682,1.0487,1.0347,1.017,1.0096,0.98162,0.99652,0.99001,0.97417,0.97324,0.9574,0.9574,0.98628,0.95927,1.0189,1.017,1.0328,1.0459,1.0459,1.0701,1.0915,1.1129,1.1418,1.2117,1.2675,1.3169,1.3374,1.3644,1.3681,1.424,1.4464,1.4883,1.5432,1.5823,1.587,1.5749,1.5712,1.5078,1.5358,1.5972,1.6252,1.6308,1.6382,1.5181,1.3355,1.2396,1.5646,2.1197,2.4336,1.8636,1.2973,1.1213,0.84285,1.506,4.2264,5.2322,2.5202,2.5239,1.8068
-0.089499,1.9791,2.0238,2.0107,1.967,1.966,1.9605,1.9549,1.9642,1.9167,1.9353,1.9185,1.9251,1.9185,1.9092,1.8822,1.8682,1.8543,1.8235,1.7956,1.7835,1.7779,1.7518,1.7518,1.7379,1.7025,1.7015,1.6661,1.6177,1.6093,1.5833,1.5395,1.5432,1.4762,1.4538,1.4249,1.41,1.3616,1.3318,1.3122,1.2796,1.2424,1.2256,1.2191,1.1874,1.1604,1.1493,1.1604,1.1325,1.1474,1.1278,1.1344,1.1474,1.1679,1.1846,1.1623,1.1409,1.1474,1.1074,1.0924,1.0356,1.03,1.0068,0.99559,0.97789,0.9574,0.94157,0.94529,0.93692,0.93692,0.92946,0.9127,0.93598,0.94995,0.92015,0.97231,0.96206,0.96859,0.97976,0.96579,0.98907,0.99559,1.0086,1.0207,1.1139,1.1632,1.2033,1.2284,1.2452,1.2564,1.3001,1.3383,1.3849,1.4501,1.4808,1.5106,1.5181,1.5041,1.4482,1.4994,1.5516,1.5786,1.5944,1.6149,1.492,1.3048,1.2023,1.5348,2.1067,2.4149,1.845,1.2582,1.0608,0.78883,1.4268,4.1854,5.2248,2.4419,2.4503,1.7108
-0.079542,1.9437,1.9735,1.9651,1.9334,1.9213,1.9129,1.94,2.035,1.9064,1.9102,1.9008,1.9046,1.8626,1.8915,1.8785,1.844,1.844,1.8226,1.7826,1.7975,1.7751,1.7537,1.7425,1.7304,1.6941,1.6829,1.6512,1.6103,1.5833,1.5674,1.5311,1.5218,1.4659,1.4408,1.4072,1.3718,1.343,1.3216,1.261,1.2321,1.1995,1.1707,1.1595,1.1381,1.1232,1.0971,1.1092,1.0971,1.1204,1.1074,1.1148,1.1372,1.1465,1.1474,1.1586,1.1129,1.1083,1.0962,1.058,0.98907,0.99373,0.96579,0.9574,0.92574,0.9099,0.87265,0.89687,0.88196,0.86334,0.87545,0.87824,0.91363,0.9099,0.88662,0.91643,0.91922,0.89501,0.90246,0.88755,0.91922,0.89966,0.93319,0.93971,1.0207,1.058,1.1018,1.1148,1.1325,1.1437,1.2098,1.2266,1.2815,1.3588,1.3914,1.4314,1.4501,1.4501,1.4007,1.4473,1.4901,1.5497,1.5712,1.601,1.4752,1.2778,1.1791,1.5115,2.0852,2.4121,1.8394,1.2238,1.0282,0.71433,1.3625,4.1556,5.2238,2.3805,2.3916,1.6298
-0.069595,1.9251,1.953,1.9474,1.9334,1.9381,1.9083,1.9418,1.9046,1.8925,1.8915,1.8859,1.8682,1.8347,1.858,1.844,1.8263,1.7984,1.7891,1.7611,1.7732,1.7602,1.7332,1.7034,1.7081,1.6661,1.6475,1.6084,1.5628,1.5525,1.5181,1.4817,1.4668,1.4147,1.3914,1.3551,1.3067,1.2787,1.2424,1.1977,1.2023,1.1427,1.1316,1.112,1.1036,1.0869,1.0906,1.0803,1.085,1.1111,1.1101,1.1213,1.1344,1.1511,1.1567,1.1269,1.1008,1.0924,1.0757,1.0263,0.96113,0.95927,0.91736,0.91177,0.87824,0.86055,0.82795,0.84378,0.82329,0.81491,0.84192,0.86241,0.88476,0.88104,0.85682,0.86613,0.85682,0.83261,0.84099,0.82422,0.85403,0.86427,0.88755,0.89035,0.94344,0.97231,1.0049,1.0179,1.0366,1.044,1.099,1.1176,1.1921,1.2619,1.3029,1.3439,1.3784,1.3728,1.3365,1.3849,1.4426,1.5004,1.5413,1.586,1.4771,1.2675,1.1539,1.4845,2.0657,2.4298,1.8282,1.1968,0.99559,0.64075,1.2899,4.137,5.2164,2.3106,2.3581,1.5358
-0.059658,1.9707,1.9865,1.9828,1.9781,1.9688,1.9204,1.9232,1.9046,1.871,1.8701,1.872,1.8533,1.8124,1.8366,1.8189,1.7891,1.7686,1.7742,1.7434,1.7388,1.7574,1.7164,1.695,1.6829,1.6475,1.6252,1.5926,1.5451,1.5227,1.4836,1.4426,1.4175,1.3551,1.342,1.3132,1.2852,1.2284,1.1995,1.1576,1.1558,1.1148,1.099,1.0924,1.0775,1.0766,1.0729,1.085,1.0841,1.1167,1.1111,1.1232,1.1325,1.1353,1.125,1.1055,1.0775,1.0766,1.0515,0.99745,0.94622,0.92574,0.89035,0.88104,0.8382,0.82422,0.78883,0.79536,0.78138,0.79163,0.81119,0.85682,0.87824,0.87638,0.84005,0.82422,0.81305,0.79536,0.79722,0.77021,0.80001,0.82143,0.85216,0.85589,0.88848,0.88662,0.92574,0.93412,0.9574,0.97417,1.0096,1.0338,1.0887,1.1632,1.2228,1.261,1.2917,1.2908,1.2424,1.2983,1.41,1.4566,1.5078,1.5693,1.4752,1.2638,1.1353,1.4575,2.0592,2.4447,1.8189,1.18,0.95088,0.58208,1.2145,4.0941,5.207,2.2538,2.3032,1.4696
-0.04969,2.1523,2.1188,2.1039,2.089,2.0657,1.9819,1.9893,1.9716,1.9549,1.9204,1.9223,1.9018,1.8813,1.8943,1.8543,1.8319,1.8161,1.8245,1.8031,1.8031,1.8049,1.7565,1.7425,1.7369,1.7136,1.6997,1.6596,1.6186,1.5926,1.533,1.4706,1.4436,1.3979,1.3681,1.3299,1.2983,1.234,1.2247,1.1763,1.1679,1.1269,1.1306,1.1213,1.1269,1.1334,1.1297,1.1539,1.1465,1.1679,1.1576,1.1707,1.1558,1.1427,1.1446,1.1222,1.0841,1.1027,1.0515,1.0245,0.98069,0.93412,0.90338,0.88104,0.83074,0.8056,0.78697,0.77114,0.76834,0.79349,0.82888,0.8652,0.88289,0.89314,0.85962,0.82702,0.8028,0.773,0.76555,0.73575,0.76182,0.79908,0.83261,0.84564,0.86799,0.86427,0.87265,0.88289,0.89501,0.91829,0.95647,0.95647,0.98721,1.071,1.1474,1.1809,1.2182,1.22,1.1856,1.2424,1.3644,1.4352,1.492,1.5525,1.478,1.2349,1.1018,1.4352,2.0657,2.4345,1.8161,1.1716,0.92015,0.54483,1.1558,4.0857,5.1959,2.1914,2.2585,1.4044
-0.039728,2.441,2.3665,2.3106,2.3572,2.3274,2.2249,2.1914,2.2222,2.1877,2.1374,2.102,2.1188,2.0862,2.0545,2.0517,2.0266,1.9958,2.0051,1.9949,1.9772,1.9753,1.9558,1.9232,1.9306,1.9465,1.8953,1.8803,1.8394,1.7993,1.7742,1.7006,1.6596,1.5833,1.559,1.5274,1.4762,1.4398,1.41,1.3989,1.3774,1.3579,1.3681,1.3774,1.3746,1.384,1.3635,1.3774,1.3541,1.3579,1.3309,1.3122,1.2964,1.261,1.2424,1.2284,1.2089,1.2294,1.1902,1.1446,1.1074,1.0524,1.0133,0.97882,0.90897,0.89128,0.87638,0.87358,0.88011,0.88383,0.94529,0.94716,0.97789,0.97324,0.93692,0.89966,0.86427,0.81398,0.80373,0.77394,0.79442,0.85123,0.90246,0.90618,0.90711,0.87917,0.85682,0.88104,0.90246,0.93412,0.94995,0.94902,0.95368,1.0738,1.1548,1.1632,1.2033,1.2117,1.2033,1.2554,1.3681,1.4398,1.5106,1.5618,1.4743,1.2256,1.0766,1.4147,2.0657,2.4541,1.8124,1.1604,0.91643,0.50199,1.0999,4.0597,5.195,2.1411,2.2426,1.3523
-0.029794,2.9179,2.7726,2.6636,2.739,2.7707,2.618,2.5248,2.6124,2.6189,2.5081,2.4745,2.5239,2.4866,2.3916,2.4177,2.4447,2.3572,2.3712,2.3972,2.3246,2.3283,2.3274,2.2939,2.3032,2.3246,2.2585,2.2827,2.2398,2.2035,2.2026,2.1188,2.0964,2.0396,1.9819,1.9698,1.899,1.912,1.8776,1.8757,1.8645,1.8505,1.8468,1.8524,1.8366,1.8412,1.8133,1.7798,1.7649,1.7341,1.7015,1.6764,1.6419,1.6065,1.5963,1.5572,1.5311,1.546,1.5274,1.4929,1.4659,1.4017,1.3737,1.3355,1.2731,1.2508,1.2424,1.2582,1.248,1.2396,1.2657,1.2321,1.2545,1.2405,1.2219,1.18,1.1604,1.0887,1.0999,1.0515,1.0626,1.1269,1.1595,1.1567,1.1297,1.1101,1.0794,1.0962,1.1129,1.1325,1.1288,1.1213,1.1167,1.2284,1.2796,1.2983,1.315,1.2992,1.2824,1.3169,1.4147,1.4799,1.5451,1.5963,1.4808,1.2377,1.0664,1.41,2.075,2.4689,1.8207,1.1604,0.89314,0.45449,1.0766,4.0317,5.2052,2.1113,2.2166,1.3178
-0.019847,3.3761,3.1749,3.0305,3.1544,3.227,3.0566,2.9458,3.0724,3.1116,2.9514,2.8778,3.0128,2.9542,2.8135,2.8815,2.9458,2.8312,2.8303,2.8974,2.7968,2.7707,2.8322,2.7539,2.7595,2.8173,2.7074,2.7549,2.7157,2.6617,2.7092,2.604,2.6152,2.5481,2.5006,2.5146,2.455,2.4708,2.4308,2.4438,2.4261,2.4149,2.3795,2.3898,2.3516,2.3469,2.3246,2.2799,2.251,2.2166,2.1691,2.156,2.1374,2.0918,2.0862,2.0508,2.0191,2.0163,2.0061,1.98,1.9334,1.8934,1.8785,1.8571,1.8114,1.776,1.7667,1.7686,1.7555,1.7369,1.7351,1.6866,1.6876,1.6475,1.6475,1.6047,1.587,1.5274,1.5451,1.4911,1.492,1.5292,1.5134,1.4864,1.4845,1.4538,1.4203,1.438,1.4314,1.4221,1.41,1.3821,1.3691,1.4333,1.4696,1.4715,1.4612,1.4231,1.3653,1.3942,1.4911,1.5264,1.5916,1.6419,1.5088,1.234,1.0673,1.4072,2.0741,2.482,1.8189,1.1586,0.87824,0.45635,1.0366,4.0317,5.2005,2.1001,2.1849,1.2787
-0.0098996,3.6834,3.4636,3.3071,3.4608,3.5586,3.404,3.2578,3.4114,3.4617,3.2941,3.2075,3.3863,3.3304,3.1684,3.2541,3.3528,3.2094,3.2149,3.2932,3.174,3.1404,3.2215,3.1451,3.119,3.1972,3.0883,3.1376,3.1116,3.051,3.1069,3.0101,3.0296,2.9728,2.956,2.9672,2.9095,2.9402,2.8769,2.8955,2.8722,2.8545,2.8256,2.8201,2.7865,2.7586,2.7306,2.7008,2.6794,2.6412,2.5882,2.5844,2.5705,2.5341,2.5295,2.4811,2.4447,2.427,2.4205,2.4019,2.3572,2.3237,2.2957,2.2995,2.2557,2.2249,2.2175,2.1951,2.1691,2.1467,2.129,2.0731,2.0564,2.0266,1.9865,1.9744,1.9362,1.8822,1.8841,1.8459,1.8273,1.8207,1.8049,1.7667,1.7537,1.7332,1.6857,1.6838,1.6755,1.6419,1.6242,1.5823,1.5544,1.5907,1.6224,1.6056,1.5814,1.5274,1.4389,1.4557,1.5488,1.5646,1.6149,1.6634,1.5274,1.2433,1.0766,1.4147,2.0676,2.482,1.8347,1.1716,0.89314,0.44145,1.0282,4.0047,5.1921,2.0899,2.1858,1.275
4.8637e-05,3.784,3.553,3.4385,3.5819,3.6955,3.5204,3.3826,3.5437,3.6042,3.4245,3.3835,3.5335,3.4915,3.3435,3.444,3.5279,3.3658,3.4012,3.4599,3.3546,3.3323,3.4114,3.3192,3.3034,3.3816,3.2652,3.322,3.2773,3.2475,3.2894,3.2,3.2149,3.1861,3.1665,3.1795,3.1339,3.1497,3.1116,3.1106,3.0808,3.0752,3.0352,3.0473,2.9858,2.9588,2.9355,2.9179,2.8806,2.8471,2.794,2.7958,2.7809,2.7465,2.7381,2.6841,2.6599,2.6561,2.6329,2.6161,2.5807,2.5388,2.5155,2.5248,2.4829,2.4541,2.4457,2.4177,2.3609,2.3591,2.3199,2.2715,2.2408,2.2203,2.2007,2.1551,2.1225,2.0741,2.0731,2.0163,2.0005,1.9977,1.9651,1.9195,1.9008,1.8599,1.8152,1.8291,1.8049,1.7621,1.7155,1.6848,1.6615,1.7062,1.709,1.6894,1.6559,1.5786,1.5153,1.505,1.5693,1.5972,1.6373,1.6736,1.5535,1.2778,1.0924,1.4287,2.0815,2.495,1.8487,1.1865,0.90246,0.44331,1.0198,3.9945,5.2024,2.0862,2.1849,1.2647
0.0099219,3.6508,3.4813,3.3677,3.5381,3.6014,3.4385,3.3369,3.4664,3.5223,3.3556,3.323,3.4617,3.4049,3.295,3.3844,3.4291,3.2922,3.322,3.3639,3.2541,3.255,3.3118,3.2364,3.2289,3.2634,3.1917,3.2243,3.1907,3.1656,3.1926,3.1106,3.1302,3.079,3.0724,3.0883,3.0473,3.052,3.0101,3.0417,3.0156,2.9998,2.9523,2.957,2.9123,2.8713,2.8499,2.8256,2.8126,2.7679,2.7316,2.739,2.7148,2.6841,2.6748,2.6282,2.5975,2.5965,2.5723,2.5723,2.5332,2.5025,2.4745,2.4894,2.4336,2.4168,2.4028,2.3889,2.3283,2.3078,2.292,2.2398,2.2315,2.2017,2.184,2.1421,2.1197,2.061,2.0731,2.0163,1.993,1.9865,1.9679,1.9297,1.8953,1.8692,1.8282,1.8571,1.8133,1.7798,1.75,1.7267,1.6978,1.75,1.7323,1.7183,1.6922,1.6093,1.5358,1.5348,1.5721,1.6028,1.6391,1.681,1.5684,1.289,1.1139,1.4491,2.1011,2.5267,1.8673,1.2079,0.9099,0.44145,1.0124,4.0029,5.2191,2.0918,2.1737,1.2629
0.019871,3.4431,3.2904,3.2084,3.3267,3.3565,3.2429,3.1414,3.2475,3.2811,3.1684,3.1293,3.2243,3.16,3.0659,3.1218,3.1404,3.038,3.0557,3.0752,2.957,2.9979,2.9952,2.9514,2.9206,2.9719,2.8974,2.9253,2.8964,2.8694,2.8582,2.7949,2.8089,2.7716,2.7241,2.7558,2.7167,2.7074,2.6953,2.712,2.7018,2.6673,2.6273,2.6291,2.5947,2.5528,2.5565,2.5239,2.4829,2.4615,2.4438,2.4224,2.4121,2.3823,2.3367,2.3302,2.3144,2.3255,2.2929,2.2855,2.2501,2.2231,2.1933,2.1951,2.1551,2.1197,2.1132,2.1132,2.0815,2.0657,2.0592,2.0238,2.0163,1.9903,1.9772,1.94,1.9185,1.8645,1.8869,1.8319,1.8291,1.8356,1.8189,1.7835,1.7732,1.7462,1.7257,1.7639,1.7369,1.7081,1.6978,1.6727,1.6522,1.7034,1.6997,1.6941,1.6773,1.5916,1.5274,1.5479,1.5907,1.6168,1.6382,1.6978,1.5767,1.2992,1.1362,1.4687,2.1113,2.5425,1.8813,1.2266,0.94902,0.46287,1.0366,3.9852,5.2219,2.1076,2.1923,1.2917
0.029856,3.1982,3.0948,3.0128,3.0836,3.106,2.9849,2.9188,2.9775,2.9952,2.9048,2.8769,2.9132,2.8731,2.7865,2.794,2.8201,2.7176,2.7325,2.7288,2.6748,2.6459,2.6608,2.6198,2.6031,2.6189,2.5528,2.5621,2.5248,2.4932,2.4876,2.4149,2.4,2.3619,2.3302,2.333,2.292,2.279,2.2492,2.2613,2.2575,2.2259,2.2007,2.1923,2.1756,2.1327,2.1486,2.1234,2.102,2.0769,2.0657,2.0415,2.021,2.0163,1.9632,1.9455,1.9418,1.9521,1.9418,1.9157,1.8859,1.8394,1.8049,1.8068,1.749,1.7332,1.7285,1.7276,1.7164,1.7267,1.7155,1.7099,1.7174,1.6783,1.6783,1.641,1.6131,1.5702,1.5684,1.5292,1.5432,1.5842,1.5879,1.5451,1.5581,1.5218,1.5041,1.5516,1.5544,1.5497,1.5562,1.5432,1.5404,1.5823,1.6149,1.6159,1.6186,1.5562,1.4966,1.5302,1.5823,1.6242,1.6522,1.7183,1.5888,1.3262,1.167,1.4799,2.1244,2.5397,1.9092,1.2582,0.99001,0.50571,1.0636,3.9973,5.2248,2.1486,2.224,1.3067
0.039801,2.9858,2.9169,2.8964,2.8936,2.8806,2.8098,2.7688,2.7865,2.7698,2.7232,2.6953,2.6897,2.6301,2.5844,2.5938,2.5788,2.5006,2.5118,2.4997,2.428,2.4205,2.4038,2.3712,2.3442,2.3693,2.292,2.292,2.2464,2.21,2.1979,2.129,2.1151,2.0722,2.0536,2.0266,1.9781,1.9605,1.9269,1.9204,1.9176,1.8757,1.8524,1.8589,1.8245,1.8124,1.8114,1.8133,1.7984,1.7788,1.7826,1.7565,1.7397,1.7546,1.7146,1.6913,1.6792,1.6745,1.6624,1.6382,1.6103,1.5674,1.5264,1.5181,1.4668,1.4352,1.4249,1.4249,1.4119,1.4212,1.4296,1.4426,1.4612,1.4324,1.4277,1.383,1.3467,1.3029,1.2908,1.2713,1.2741,1.3281,1.3504,1.3318,1.3216,1.2852,1.2815,1.3141,1.3458,1.3616,1.3588,1.3653,1.3812,1.4426,1.4808,1.5115,1.5367,1.4966,1.4724,1.4957,1.5805,1.6289,1.6708,1.7313,1.6168,1.3504,1.2033,1.4976,2.1337,2.549,1.9465,1.2843,1.0207,0.55414,1.0897,3.9982,5.2462,2.1877,2.2305,1.356
0.049754,2.8638,2.8331,2.8238,2.8024,2.7623,2.7232,2.7111,2.6813,2.6617,2.6217,2.604,2.5723,2.5202,2.5006,2.4811,2.4652,2.3982,2.3907,2.3665,2.3302,2.3078,2.2873,2.2445,2.224,2.1989,2.1551,2.1355,2.0806,2.0405,2.0359,1.9642,1.9567,1.9232,1.8831,1.8673,1.8356,1.8086,1.7863,1.7667,1.749,1.7136,1.7006,1.6857,1.6522,1.6345,1.6159,1.6214,1.6224,1.6233,1.6177,1.6159,1.601,1.6382,1.6103,1.5786,1.5739,1.5516,1.5274,1.5088,1.4724,1.4287,1.4054,1.397,1.3588,1.3299,1.3029,1.3085,1.288,1.2852,1.302,1.3057,1.3337,1.3253,1.3169,1.2554,1.2377,1.2051,1.2005,1.1716,1.1409,1.1865,1.2079,1.2033,1.1949,1.1651,1.1716,1.2051,1.2126,1.2238,1.2359,1.2517,1.2731,1.342,1.3774,1.4249,1.464,1.4482,1.4342,1.4845,1.5777,1.654,1.6978,1.7611,1.6512,1.3774,1.2415,1.519,2.1495,2.5639,1.9763,1.3234,1.0757,0.60537,1.1446,4.0001,5.2657,2.2473,2.2603,1.4165
0.059704,2.821,2.794,2.7716,2.739,2.6925,2.672,2.6813,2.6608,2.5947,2.5826,2.5537,2.5239,2.4624,2.4578,2.4382,2.414,2.3572,2.3274,2.3032,2.2808,2.2585,2.2091,2.1774,2.1439,2.1216,2.0806,2.0443,2.0051,1.9707,1.9465,1.8915,1.8906,1.8329,1.8031,1.8012,1.7854,1.749,1.7192,1.7164,1.7099,1.6568,1.6531,1.6373,1.601,1.5684,1.5674,1.5525,1.5702,1.5544,1.5628,1.5739,1.5562,1.5935,1.5684,1.519,1.5283,1.5097,1.4659,1.4631,1.4193,1.3812,1.3588,1.3793,1.3448,1.3216,1.3076,1.3094,1.2741,1.2694,1.2843,1.2741,1.2787,1.2769,1.2936,1.2303,1.2377,1.1949,1.2191,1.1977,1.1874,1.1819,1.1716,1.1623,1.1856,1.1623,1.1819,1.2228,1.207,1.2098,1.2266,1.2321,1.261,1.3122,1.3439,1.3979,1.4342,1.4165,1.4314,1.4948,1.5926,1.6829,1.7313,1.79,1.7071,1.4473,1.2964,1.5553,2.17,2.5807,2.0154,1.3774,1.1353,0.65658,1.1884,4.0196,5.2825,2.3227,2.305,1.4566
0.069663,2.7344,2.7251,2.7074,2.6822,2.6599,2.6422,2.6431,2.604,2.563,2.5574,2.5071,2.4773,2.4326,2.4373,2.3907,2.3646,2.3302,2.2995,2.2557,2.2231,2.2156,2.1476,2.1383,2.1011,2.0573,2.0275,1.9875,1.9549,1.9111,1.8813,1.844,1.8366,1.7891,1.7677,1.7574,1.7304,1.7118,1.6913,1.6931,1.6829,1.6214,1.6205,1.614,1.5888,1.56,1.5525,1.546,1.5553,1.533,1.5302,1.546,1.5283,1.5646,1.5413,1.5004,1.492,1.4845,1.4445,1.4426,1.3951,1.3616,1.356,1.3774,1.3551,1.3327,1.3374,1.3383,1.2936,1.2983,1.2983,1.2731,1.2675,1.2619,1.2899,1.2424,1.2517,1.22,1.2051,1.2098,1.2042,1.2033,1.2051,1.1753,1.2051,1.1809,1.1865,1.2443,1.2321,1.2377,1.2582,1.2741,1.3206,1.3681,1.3961,1.4575,1.4892,1.464,1.4789,1.5218,1.6214,1.6997,1.7639,1.8235,1.7397,1.5181,1.3672,1.6056,2.1914,2.5965,2.048,1.4324,1.1809,0.72178,1.2489,4.0327,5.2862,2.3935,2.346,1.546
0.079599,2.6357,2.6338,2.644,2.631,2.6114,2.5723,2.6086,2.5444,2.5276,2.5146,2.5006,2.4568,2.4187,2.4252,2.3805,2.3432,2.3144,2.2929,2.2268,2.21,2.1719,2.1272,2.0992,2.0648,2.0256,1.993,1.9651,1.9418,1.9018,1.858,1.8263,1.8142,1.7611,1.749,1.7174,1.7053,1.6838,1.6382,1.6568,1.6401,1.5907,1.5851,1.5916,1.559,1.5525,1.559,1.5432,1.5544,1.5218,1.5041,1.5162,1.4911,1.5358,1.4966,1.478,1.4622,1.4612,1.4193,1.4231,1.383,1.3476,1.3374,1.3709,1.3355,1.3216,1.3318,1.3365,1.2945,1.3057,1.2843,1.2694,1.2619,1.2377,1.2685,1.2266,1.2266,1.2051,1.2033,1.1902,1.1819,1.2098,1.2098,1.1884,1.2014,1.1921,1.2014,1.2666,1.2666,1.2917,1.3057,1.3523,1.4072,1.4519,1.4845,1.5516,1.5879,1.5544,1.559,1.5823,1.6634,1.7202,1.7621,1.8347,1.7602,1.5507,1.4156,1.6671,2.2222,2.5984,2.0815,1.478,1.247,0.81398,1.3206,4.0345,5.2983,2.4652,2.387,1.6168
0.089557,2.5816,2.5621,2.5984,2.5612,2.5444,2.5472,2.5481,2.5109,2.4876,2.4755,2.468,2.4336,2.3954,2.3851,2.3488,2.3237,2.2892,2.2724,2.2138,2.1821,2.1551,2.1216,2.0797,2.0545,2.0173,1.9837,1.9567,1.9428,1.9055,1.8701,1.8496,1.8254,1.7928,1.75,1.7267,1.7239,1.6838,1.6326,1.6382,1.6084,1.5637,1.5553,1.5721,1.5423,1.5376,1.5395,1.5227,1.5469,1.5125,1.4715,1.4957,1.4752,1.5097,1.4482,1.4398,1.4361,1.438,1.4054,1.41,1.3663,1.3327,1.3169,1.3476,1.3169,1.289,1.3011,1.3085,1.2796,1.2647,1.2703,1.2433,1.2592,1.2228,1.247,1.2107,1.2191,1.1865,1.1912,1.1744,1.1753,1.2023,1.2033,1.193,1.2377,1.2377,1.2573,1.3309,1.3495,1.3858,1.3979,1.4668,1.5143,1.573,1.5972,1.654,1.6792,1.6503,1.6261,1.6568,1.6941,1.749,1.7835,1.8366,1.7723,1.5814,1.4659,1.7146,2.2622,2.6068,2.1234,1.5236,1.3225,0.89966,1.3821,4.0606,5.3244,2.55,2.4541,1.7099
0.099507,2.509,2.509,2.549,2.5314,2.4885,2.5006,2.496,2.4596,2.441,2.4419,2.4298,2.3879,2.3544,2.3665,2.3227,2.3013,2.2669,2.2482,2.21,2.1793,2.1532,2.1067,2.0601,2.048,2.007,1.9819,1.9651,1.9586,1.9185,1.8822,1.8626,1.8347,1.7965,1.7667,1.7397,1.7239,1.6941,1.6522,1.6289,1.6335,1.587,1.5777,1.5674,1.5283,1.5358,1.5311,1.5143,1.5451,1.5041,1.4883,1.4948,1.464,1.4883,1.4417,1.4268,1.4193,1.4072,1.3989,1.3979,1.3551,1.3178,1.3122,1.3299,1.302,1.2694,1.2759,1.2834,1.2619,1.2536,1.247,1.2331,1.261,1.2377,1.2573,1.2238,1.2284,1.2219,1.2387,1.2266,1.2415,1.2508,1.2582,1.2694,1.3057,1.3402,1.3709,1.4501,1.4734,1.5181,1.5386,1.614,1.6382,1.7043,1.7136,1.7528,1.7686,1.723,1.6913,1.7285,1.749,1.7891,1.8049,1.8394,1.7909,1.6149,1.4976,1.75,2.2771,2.6282,2.1616,1.5842,1.3728,0.98535,1.4566,4.0848,5.3514,2.6366,2.509,1.8124
0.10945,2.4252,2.455,2.5015,2.4988,2.4401,2.4457,2.4336,2.4056,2.3907,2.3656,2.3665,2.3237,2.2976,2.306,2.2845,2.2492,2.2408,2.2156,2.1933,2.1448,2.1383,2.089,2.0573,2.034,2.0117,1.9809,1.9651,1.953,1.9372,1.8887,1.8636,1.8394,1.8263,1.7779,1.7583,1.75,1.7136,1.6643,1.6568,1.6512,1.6149,1.5833,1.5898,1.5358,1.546,1.5451,1.5395,1.5386,1.5106,1.4873,1.4845,1.464,1.4836,1.4324,1.4342,1.41,1.4017,1.3933,1.3858,1.3691,1.3234,1.3113,1.3206,1.3057,1.275,1.3029,1.2843,1.2685,1.2787,1.2657,1.2517,1.2806,1.275,1.288,1.2731,1.2936,1.3057,1.3309,1.3216,1.3458,1.3532,1.3635,1.3681,1.4138,1.4454,1.4873,1.5833,1.6019,1.6401,1.6745,1.749,1.7686,1.8077,1.8179,1.8468,1.8524,1.7816,1.75,1.7714,1.7937,1.8189,1.8394,1.8626,1.8254,1.6484,1.5441,1.7788,2.2883,2.6599,2.1961,1.6438,1.4557,1.0533,1.5507,4.0867,5.3719,2.7232,2.5667,1.9185
0.11941,2.373,2.4038,2.4242,2.4121,2.3972,2.401,2.3842,2.3376,2.3404,2.3088,2.3088,2.265,2.2426,2.2473,2.2389,2.197,2.1877,2.1784,2.157,2.1234,2.1085,2.0629,2.0303,2.0182,2.0005,1.9651,1.9605,1.9502,1.9279,1.8813,1.8682,1.8375,1.8058,1.7928,1.7705,1.7677,1.7267,1.7081,1.6699,1.6857,1.6391,1.6242,1.5926,1.5618,1.5665,1.5507,1.5274,1.5413,1.5143,1.4976,1.4845,1.4715,1.4845,1.4519,1.4193,1.4259,1.41,1.4054,1.3942,1.3961,1.3514,1.3486,1.3495,1.3439,1.3094,1.3486,1.3327,1.3122,1.315,1.2983,1.3057,1.3178,1.3253,1.3402,1.3253,1.3728,1.3821,1.4193,1.4193,1.4342,1.4538,1.4575,1.4706,1.5041,1.5516,1.6103,1.6987,1.7202,1.7723,1.7816,1.8626,1.8831,1.9008,1.9195,1.9185,1.9232,1.8524,1.8366,1.8254,1.8403,1.858,1.8757,1.8999,1.8701,1.6801,1.587,1.8161,2.3004,2.6738,2.2482,1.7192,1.5358,1.1548,1.6438,4.109,5.383,2.8201,2.6543,2.0107
0.12937,2.3265,2.3442,2.3544,2.3646,2.3442,2.3507,2.3376,2.3041,2.2883,2.2845,2.2696,2.2408,2.2231,2.2166,2.2212,2.1616,2.1439,2.143,2.1272,2.0927,2.0676,2.0433,2.0098,1.9893,1.9949,1.9493,1.9502,1.9316,1.9055,1.8729,1.871,1.8254,1.7965,1.7872,1.7621,1.7555,1.723,1.6941,1.6904,1.6866,1.6466,1.6419,1.6233,1.5684,1.5823,1.5562,1.533,1.5358,1.5227,1.5125,1.4892,1.4948,1.506,1.4687,1.464,1.4575,1.4482,1.4287,1.411,1.424,1.3895,1.3989,1.4026,1.4026,1.3691,1.4054,1.4082,1.37,1.3709,1.3635,1.3672,1.3709,1.3905,1.4091,1.4091,1.4575,1.4659,1.4994,1.5153,1.5432,1.5544,1.546,1.5628,1.6019,1.654,1.7248,1.8031,1.8273,1.8859,1.8878,1.9605,1.9847,1.9958,2.0024,1.9828,2.007,1.9241,1.8813,1.8654,1.8776,1.8953,1.9213,1.9465,1.9157,1.722,1.6484,1.8543,2.3386,2.699,2.2799,1.7919,1.5972,1.2554,1.7099,4.1519,5.3924,2.9123,2.7167,2.1216
0.13931,2.279,2.2873,2.3106,2.3069,2.278,2.306,2.305,2.2827,2.2547,2.2622,2.2361,2.2091,2.2166,2.2045,2.1933,2.1523,2.143,2.1421,2.1029,2.088,2.0638,2.034,2.0024,1.9977,1.9837,1.9325,1.9381,1.9139,1.8831,1.8608,1.8459,1.8049,1.8114,1.7732,1.763,1.7453,1.7099,1.6913,1.6904,1.6717,1.6438,1.6326,1.6224,1.5879,1.5935,1.5507,1.5358,1.5507,1.5302,1.5274,1.5181,1.5088,1.5339,1.4985,1.4957,1.4883,1.4734,1.4566,1.4547,1.4659,1.4501,1.4473,1.4585,1.4724,1.4408,1.4603,1.4724,1.4445,1.4473,1.4352,1.4296,1.4566,1.4519,1.4929,1.4892,1.5469,1.5674,1.5926,1.6224,1.6475,1.6466,1.6466,1.6708,1.6941,1.75,1.8366,1.9157,1.939,1.9884,1.9949,2.048,2.0713,2.0852,2.0722,2.0424,2.0536,1.9921,1.9157,1.9074,1.9185,1.9446,1.9567,1.9865,1.9651,1.804,1.7155,1.9046,2.3805,2.7083,2.333,1.8468,1.6727,1.3635,1.8207,4.1742,5.4138,3.0091,2.7809,2.2547
0.14926,2.2398,2.2613,2.2845,2.2883,2.2547,2.2873,2.2575,2.237,2.2352,2.2203,2.2222,2.1886,2.1877,2.1793,2.1774,2.1495,2.1337,2.1346,2.102,2.0676,2.0666,2.0405,2.0005,1.9688,1.9791,1.9334,1.9232,1.9083,1.8654,1.8543,1.8254,1.7965,1.7723,1.7602,1.7602,1.7434,1.7025,1.6708,1.6941,1.6773,1.6373,1.6224,1.6103,1.5898,1.5833,1.5749,1.559,1.5646,1.5358,1.5441,1.5432,1.5358,1.5674,1.5292,1.5199,1.5181,1.5181,1.4957,1.4957,1.519,1.5181,1.5078,1.5134,1.532,1.5078,1.5358,1.5469,1.5088,1.5255,1.5199,1.4929,1.5348,1.5274,1.5777,1.5851,1.6466,1.6671,1.6978,1.7416,1.7462,1.7472,1.7602,1.7742,1.8124,1.872,1.9632,2.0471,2.075,2.1123,2.1132,2.1355,2.156,2.157,2.1262,2.0974,2.0908,2.0182,1.9614,1.9418,1.953,1.9865,1.994,2.0079,2.0089,1.872,1.7863,1.966,2.4056,2.7232,2.3926,1.9111,1.7649,1.4547,1.9008,4.1807,5.4333,3.1116,2.8713,2.3591
0.15921,2.2194,2.224,2.2659,2.2585,2.251,2.2557,2.2622,2.2194,2.2166,2.1989,2.2091,2.1933,2.1849,2.1905,2.1756,2.1467,2.1467,2.1281,2.0936,2.0899,2.0731,2.0359,2.0051,1.9912,1.9791,1.9288,1.9232,1.8999,1.8524,1.8524,1.8161,1.8003,1.7891,1.7583,1.7528,1.736,1.7053,1.6736,1.6708,1.6587,1.6345,1.6149,1.6149,1.5916,1.5963,1.586,1.559,1.5879,1.5656,1.5674,1.5991,1.5628,1.5963,1.5721,1.5665,1.559,1.5507,1.5358,1.5525,1.5637,1.5553,1.5618,1.586,1.5954,1.5749,1.6149,1.6103,1.5916,1.5935,1.5935,1.5739,1.614,1.6,1.6671,1.6764,1.7323,1.7732,1.8003,1.8543,1.8664,1.8822,1.8906,1.9139,1.9474,2.0061,2.1001,2.1737,2.2063,2.2324,2.2054,2.2147,2.2212,2.1979,2.1728,2.1421,2.1244,2.0396,2.0145,1.9996,2.0024,2.0322,2.048,2.0676,2.0489,1.9279,1.8617,2.0266,2.4382,2.739,2.4447,1.9949,1.8366,1.5516,1.9865,4.2124,5.4539,3.2215,2.9346,2.4615
0.16916,2.2007,2.1989,2.2398,2.2398,2.2231,2.2417,2.2445,2.2212,2.2166,2.2156,2.2259,2.2026,2.1821,2.1765,2.1672,2.1411,2.1365,2.1197,2.0843,2.0731,2.0592,2.0387,2.0042,1.9865,1.9921,1.939,1.9344,1.9167,1.8757,1.8766,1.8431,1.8282,1.8105,1.7881,1.7816,1.7574,1.7351,1.7034,1.6931,1.6997,1.6783,1.6391,1.6308,1.6149,1.6345,1.628,1.5888,1.6354,1.5982,1.6047,1.6308,1.5907,1.6214,1.6149,1.6159,1.5907,1.601,1.5879,1.6103,1.6159,1.6159,1.6298,1.6578,1.6708,1.654,1.6941,1.6941,1.6764,1.6699,1.6783,1.6783,1.7034,1.6941,1.7574,1.7695,1.8366,1.8906,1.9316,1.993,1.9856,2.0471,2.0322,2.0815,2.0815,2.1448,2.2063,2.2892,2.3134,2.3088,2.2752,2.265,2.2557,2.2175,2.1886,2.1672,2.1374,2.0526,2.0554,2.0471,2.0573,2.0815,2.0936,2.1123,2.0862,1.9837,1.9297,2.0871,2.482,2.7623,2.4922,2.0741,1.9157,1.6512,2.0852,4.2422,5.4595,3.3062,3.011,2.5807
0.17911,2.1923,2.1849,2.2222,2.211,2.2082,2.2212,2.238,2.2007,2.2277,2.2091,2.2222,2.2091,2.1933,2.1802,2.1653,2.1421,2.1225,2.1151,2.0974,2.0815,2.0582,2.061,2.0182,2.0163,2.0024,1.9642,1.9595,1.9465,1.912,1.8794,1.8757,1.8738,1.8301,1.8366,1.8217,1.8049,1.7937,1.7416,1.7313,1.7341,1.7136,1.6978,1.6745,1.6568,1.6727,1.6568,1.6466,1.6773,1.6382,1.6382,1.6634,1.6363,1.6494,1.6494,1.6382,1.6475,1.6512,1.6429,1.6596,1.6708,1.6783,1.6941,1.7332,1.7462,1.7351,1.7658,1.7732,1.7742,1.7798,1.7639,1.7807,1.7891,1.8049,1.8682,1.8831,1.9474,2.0294,2.0582,2.129,2.1309,2.1784,2.1756,2.2063,2.2082,2.2482,2.292,2.3665,2.3749,2.3805,2.319,2.3013,2.2743,2.2296,2.1914,2.1728,2.1495,2.0769,2.088,2.0983,2.0992,2.1272,2.1374,2.1467,2.1281,2.0499,1.993,2.1458,2.5062,2.7949,2.5425,2.1607,1.9958,1.7574,2.1886,4.2711,5.465,3.3928,3.1041,2.7018
0.18908,2.2343,2.2007,2.2119,2.21,2.1858,2.2063,2.2259,2.1923,2.1914,2.184,2.1923,2.2045,2.1933,2.1933,2.1765,2.1644,2.1318,2.1216,2.1057,2.0769,2.0778,2.0554,2.0247,2.0107,2.0061,1.9837,1.9865,1.9744,1.9549,1.9418,1.899,1.9157,1.8897,1.885,1.8524,1.8394,1.8412,1.8021,1.8049,1.776,1.7658,1.7481,1.7304,1.7053,1.7323,1.7183,1.6987,1.7183,1.6727,1.6904,1.6941,1.6792,1.6987,1.6857,1.6997,1.7025,1.7015,1.7043,1.7174,1.7369,1.749,1.7732,1.8133,1.8226,1.8254,1.8524,1.872,1.8599,1.8831,1.8626,1.8897,1.9046,1.9251,1.9791,2.0014,2.0554,2.1467,2.1774,2.2575,2.2547,2.2976,2.305,2.3293,2.3134,2.333,2.3665,2.4038,2.4047,2.414,2.3544,2.3171,2.2641,2.2212,2.1979,2.1812,2.1653,2.1123,2.1178,2.1365,2.1495,2.157,2.1905,2.1923,2.17,2.0871,2.0489,2.1905,2.5667,2.8368,2.5956,2.224,2.088,1.8599,2.2864,4.2804,5.4715,3.4841,3.1684,2.7865
0.19901,2.2752,2.2445,2.2324,2.2212,2.1933,2.2007,2.2222,2.1812,2.1709,2.1653,2.1896,2.1793,2.1849,2.1765,2.1728,2.17,2.1318,2.1337,2.1178,2.0908,2.0908,2.0676,2.0284,2.0312,2.0182,2.0042,2.0061,2.0089,1.994,1.9698,1.9837,1.9577,1.9297,1.9279,1.9148,1.9148,1.8878,1.8673,1.8608,1.8356,1.8114,1.8021,1.7928,1.7602,1.777,1.7779,1.7462,1.7518,1.7183,1.7304,1.7276,1.7267,1.7379,1.7313,1.7369,1.7565,1.7602,1.7732,1.7891,1.8077,1.8338,1.8561,1.9111,1.9064,1.9176,1.9614,1.967,1.9502,1.9605,1.9781,1.9865,2.021,2.0489,2.0983,2.13,2.1793,2.2566,2.2873,2.3628,2.3767,2.4075,2.4215,2.4308,2.3972,2.3833,2.3972,2.4159,2.4075,2.4187,2.3581,2.319,2.2454,2.2082,2.1877,2.2026,2.1877,2.1607,2.1421,2.1607,2.1849,2.1998,2.2194,2.2398,2.2184,2.129,2.1057,2.238,2.6133,2.8601,2.6487,2.2855,2.1551,1.9651,2.374,4.3204,5.4762,3.5837,3.2317,2.9076
0.20896,2.2948,2.2641,2.2482,2.2389,2.1905,2.2231,2.211,2.1719,2.1681,2.1793,2.1728,2.1747,2.1793,2.1765,2.1709,2.1663,2.1467,2.1327,2.13,2.0974,2.1001,2.0825,2.0471,2.0508,2.0443,2.0377,2.0387,2.0424,2.0266,1.9949,2.0182,2.0005,1.9763,1.9707,1.9511,1.9362,1.9353,1.9185,1.9139,1.9092,1.8682,1.8524,1.8338,1.8161,1.8319,1.8114,1.7779,1.8012,1.75,1.7807,1.7695,1.7807,1.7919,1.7714,1.7993,1.8049,1.8207,1.8487,1.8682,1.8953,1.9176,1.9381,1.9781,1.9968,2.0173,2.0676,2.0731,2.0582,2.0759,2.0974,2.1001,2.1402,2.1653,2.2054,2.2482,2.2929,2.3544,2.3851,2.4568,2.4708,2.5099,2.4876,2.4969,2.4494,2.4261,2.4131,2.3935,2.3982,2.4066,2.3442,2.3153,2.2361,2.1849,2.1896,2.2296,2.2222,2.2007,2.1998,2.1905,2.2222,2.2324,2.2641,2.2752,2.2641,2.1756,2.1728,2.2901,2.6468,2.8908,2.7046,2.3572,2.2473,2.0657,2.4624,4.354,5.492,3.6759,3.322,3.0091
0.21893,2.292,2.2762,2.2641,2.238,2.1989,2.2128,2.2082,2.1849,2.1672,2.1886,2.1849,2.1663,2.1896,2.1886,2.1802,2.1821,2.1691,2.1607,2.156,2.143,2.1067,2.1057,2.0787,2.0741,2.0731,2.0759,2.0722,2.0815,2.0666,2.0499,2.062,2.0424,2.0396,2.0294,2.0107,1.9949,1.9847,1.9642,1.9744,1.9623,1.9251,1.8999,1.8841,1.8785,1.8692,1.8571,1.8478,1.8394,1.8179,1.8384,1.8198,1.8366,1.8487,1.8515,1.8776,1.8925,1.8813,1.9195,1.9493,1.9744,1.9986,2.0266,2.0582,2.0955,2.1216,2.156,2.1802,2.1737,2.1951,2.2138,2.224,2.2529,2.2724,2.305,2.3516,2.3712,2.428,2.4643,2.5369,2.5556,2.5751,2.5407,2.5528,2.4904,2.4541,2.4168,2.3795,2.3665,2.3842,2.3348,2.3088,2.2529,2.1933,2.2091,2.2529,2.2538,2.2398,2.2492,2.2305,2.2426,2.2743,2.3013,2.319,2.3246,2.2398,2.2417,2.3563,2.6943,2.9253,2.7633,2.4382,2.3302,2.1672,2.5621,4.3791,5.5051,3.7616,3.3919,3.0939
0.22888,2.3376,2.2911,2.3013,2.278,2.2343,2.2194,2.2147,2.1774,2.1784,2.1774,2.1868,2.1756,2.1886,2.21,2.1849,2.1905,2.1923,2.1812,2.1607,2.1653,2.1542,2.1374,2.1234,2.1234,2.1132,2.1067,2.1216,2.1374,2.0946,2.0974,2.1104,2.0741,2.0825,2.088,2.0638,2.0694,2.0499,2.0191,2.0266,1.994,1.9847,1.9549,1.9344,1.9325,1.9111,1.9325,1.8999,1.8859,1.8645,1.8841,1.8859,1.898,1.912,1.9185,1.9428,1.9605,1.9577,2.0117,2.0182,2.0713,2.0759,2.1011,2.1486,2.1905,2.2184,2.2492,2.2771,2.2808,2.2901,2.3171,2.3367,2.3581,2.3674,2.4,2.4252,2.4568,2.5025,2.5481,2.5993,2.6124,2.6031,2.5947,2.5938,2.5155,2.4587,2.414,2.3563,2.3293,2.3469,2.3209,2.3088,2.2771,2.2212,2.2315,2.2594,2.2939,2.2836,2.2799,2.2622,2.2864,2.3069,2.3525,2.3665,2.3693,2.3013,2.3144,2.4187,2.7428,2.956,2.8182,2.5239,2.4308,2.2631,2.6599,4.3968,5.533,3.8492,3.4534,3.1917
0.23883,2.3898,2.3339,2.3609,2.3162,2.2873,2.2613,2.2575,2.197,2.1812,2.1747,2.2045,2.1914,2.1989,2.2147,2.1923,2.2203,2.2082,2.2138,2.1951,2.1942,2.1933,2.1933,2.1719,2.157,2.1653,2.1607,2.1579,2.1691,2.1532,2.1532,2.1644,2.1476,2.1495,2.1514,2.1448,2.1281,2.1141,2.0955,2.0815,2.0424,2.0489,2.021,1.9837,1.9809,1.9651,1.9716,1.9316,1.9381,1.926,1.9251,1.9605,1.953,1.9763,1.9865,2.0117,2.0387,2.0471,2.0629,2.1132,2.1514,2.1579,2.1979,2.237,2.2892,2.319,2.3479,2.373,2.387,2.4038,2.4159,2.4233,2.4503,2.4689,2.4969,2.5127,2.5332,2.5761,2.5882,2.6347,2.631,2.6412,2.6189,2.5965,2.5276,2.4485,2.4066,2.3432,2.3097,2.3246,2.319,2.3199,2.3106,2.2641,2.2724,2.305,2.3507,2.3339,2.3134,2.2957,2.3283,2.3469,2.4,2.4196,2.4149,2.3842,2.3749,2.4876,2.7809,3.0212,2.889,2.5975,2.4876,2.3525,2.7474,4.4313,5.5367,3.9162,3.5176,3.2941
0.24879,2.4224,2.4019,2.4047,2.3777,2.3619,2.3283,2.3255,2.2743,2.2352,2.2128,2.2166,2.2194,2.2045,2.2287,2.2166,2.2333,2.2352,2.2343,2.2305,2.2333,2.238,2.2315,2.2222,2.1998,2.2091,2.1998,2.211,2.2231,2.2035,2.2138,2.2231,2.2017,2.21,2.2203,2.1933,2.1756,2.1886,2.1532,2.1458,2.1225,2.1113,2.088,2.0377,2.0303,2.0145,2.0107,1.9763,1.9958,1.9791,1.9856,2.0201,2.0107,2.0526,2.0676,2.1057,2.1067,2.1365,2.1523,2.1923,2.2417,2.2398,2.2808,2.3237,2.3749,2.4084,2.4736,2.4689,2.4829,2.5006,2.509,2.5127,2.5481,2.5546,2.59,2.5993,2.604,2.6412,2.6208,2.645,2.6366,2.6478,2.6142,2.6077,2.5183,2.4382,2.3926,2.3302,2.2967,2.3088,2.3283,2.3274,2.3395,2.3106,2.3246,2.3637,2.3879,2.3972,2.3525,2.3358,2.3684,2.4075,2.4392,2.4475,2.4745,2.4308,2.4438,2.5518,2.8415,3.0613,2.9607,2.6943,2.5807,2.4466,2.8527,4.4676,5.5479,4.0066,3.594,3.3639
0.25873,2.441,2.4075,2.4028,2.3907,2.3758,2.3693,2.374,2.3227,2.305,2.2771,2.2575,2.2585,2.2436,2.2454,2.2547,2.2696,2.2845,2.2715,2.2743,2.2752,2.2752,2.2687,2.2678,2.2678,2.2715,2.2557,2.2706,2.2771,2.2603,2.2771,2.2771,2.2873,2.279,2.2901,2.2641,2.2547,2.2538,2.224,2.2166,2.1951,2.1802,2.1458,2.1113,2.088,2.0769,2.0629,2.0443,2.0424,2.0415,2.0526,2.088,2.0713,2.1206,2.1383,2.1774,2.2128,2.2249,2.2398,2.2659,2.319,2.3311,2.3749,2.3935,2.4717,2.4988,2.5574,2.5621,2.5779,2.618,2.604,2.6273,2.6412,2.6375,2.6757,2.6804,2.6552,2.6766,2.6347,2.644,2.6012,2.618,2.5947,2.5723,2.5071,2.4298,2.3814,2.332,2.2929,2.3125,2.3376,2.3507,2.3767,2.3665,2.3805,2.4038,2.428,2.4326,2.401,2.3786,2.4196,2.4578,2.4829,2.4904,2.5267,2.4978,2.5006,2.6124,2.9048,3.1097,3.0166,2.7903,2.6794,2.5518,2.943,4.5141,5.5619,4.0923,3.6722,3.4413
0.26868,2.5006,2.4615,2.427,2.3944,2.3786,2.3749,2.3795,2.3469,2.3358,2.3265,2.2976,2.2901,2.2873,2.305,2.305,2.3106,2.3116,2.3013,2.3274,2.332,2.3246,2.3311,2.3348,2.3283,2.332,2.3125,2.3376,2.3293,2.3376,2.3265,2.3572,2.3376,2.3572,2.3516,2.3376,2.3432,2.3246,2.3004,2.305,2.2706,2.2585,2.2343,2.1923,2.17,2.1653,2.1448,2.1123,2.1141,2.1001,2.13,2.157,2.1691,2.1905,2.2194,2.2547,2.292,2.2967,2.3348,2.3572,2.401,2.4177,2.4652,2.4857,2.5621,2.5882,2.6366,2.6515,2.6785,2.7148,2.7036,2.7232,2.7316,2.7334,2.7483,2.7437,2.7018,2.685,2.6412,2.631,2.5807,2.5639,2.5444,2.5425,2.4829,2.4103,2.3833,2.3311,2.3032,2.3339,2.3497,2.3823,2.4224,2.414,2.4345,2.4382,2.4531,2.4541,2.4541,2.4326,2.4541,2.5127,2.5425,2.5574,2.5826,2.5593,2.5714,2.6813,2.9411,3.147,3.0873,2.8704,2.7642,2.6385,3.0296,4.5374,5.5702,4.1724,3.7272,3.5465
0.27863,2.6347,2.5854,2.6049,2.4885,2.4354,2.4289,2.401,2.3609,2.3516,2.3488,2.3339,2.3432,2.3171,2.3432,2.3469,2.3516,2.3581,2.3591,2.3665,2.3609,2.374,2.3954,2.3889,2.3814,2.3907,2.3795,2.3926,2.387,2.3991,2.3944,2.4159,2.3898,2.4187,2.4224,2.4131,2.4131,2.4047,2.4038,2.4066,2.3469,2.3507,2.319,2.2818,2.2529,2.2426,2.2175,2.2082,2.2054,2.1877,2.2222,2.2268,2.2398,2.2715,2.2957,2.3516,2.3581,2.3823,2.4196,2.4382,2.4894,2.5137,2.563,2.5621,2.6468,2.6515,2.7157,2.7521,2.7782,2.794,2.8182,2.8229,2.8182,2.8191,2.8135,2.7949,2.7344,2.7018,2.6357,2.6059,2.5444,2.5183,2.496,2.523,2.4689,2.4205,2.4066,2.3553,2.3274,2.3572,2.3665,2.4298,2.4792,2.4689,2.4773,2.4941,2.4857,2.4941,2.5155,2.4773,2.5043,2.5677,2.5965,2.6217,2.6412,2.6301,2.6431,2.7483,2.9961,3.2019,3.16,2.9421,2.848,2.7409,3.1395,4.5672,5.5786,4.2506,3.7849,3.6061
0.28858,2.6105,2.6105,2.6198,2.5761,2.5351,2.5081,2.4662,2.4066,2.3767,2.3637,2.373,2.3572,2.3609,2.3721,2.3795,2.3795,2.3907,2.3935,2.4149,2.427,2.4326,2.4364,2.4438,2.4308,2.455,2.4373,2.4596,2.4568,2.4541,2.4475,2.4913,2.4689,2.4997,2.4997,2.5015,2.496,2.4904,2.4838,2.4857,2.441,2.4224,2.414,2.3823,2.3488,2.3432,2.3153,2.2818,2.3078,2.2957,2.305,2.319,2.3348,2.3591,2.3758,2.428,2.4578,2.4513,2.5155,2.5314,2.577,2.604,2.631,2.631,2.7092,2.7353,2.8033,2.8312,2.8759,2.8871,2.9206,2.9337,2.9132,2.8946,2.8778,2.8294,2.767,2.7251,2.6403,2.5938,2.5341,2.4988,2.4531,2.4773,2.4568,2.427,2.4224,2.3805,2.3591,2.3814,2.4112,2.4773,2.5407,2.5341,2.549,2.5332,2.5155,2.5202,2.5518,2.5332,2.5705,2.6198,2.6468,2.6701,2.699,2.6981,2.7195,2.8201,3.0445,3.2522,3.2233,3.0305,2.9421,2.834,3.2215,4.6231,5.5786,4.3167,3.8594,3.6694
0.29853,2.5407,2.5528,2.5509,2.5248,2.5174,2.5258,2.5211,2.4755,2.4382,2.4028,2.4047,2.3823,2.3898,2.4075,2.4131,2.4224,2.4382,2.4298,2.4429,2.4615,2.4904,2.4913,2.4876,2.4876,2.5034,2.5081,2.5118,2.523,2.5286,2.5341,2.5584,2.5453,2.5844,2.5835,2.5826,2.5742,2.5872,2.5807,2.5742,2.5435,2.5444,2.5155,2.4913,2.4643,2.4485,2.4317,2.3963,2.4159,2.3916,2.3982,2.4075,2.4215,2.4382,2.4615,2.5062,2.5472,2.5435,2.604,2.6208,2.6617,2.6832,2.6962,2.7102,2.7828,2.8005,2.8759,2.9085,2.9523,2.9812,3.0138,3.0222,2.9933,2.9635,2.9225,2.8741,2.7716,2.739,2.6273,2.5993,2.523,2.4801,2.4373,2.4596,2.4447,2.4485,2.4652,2.4196,2.4093,2.4354,2.4652,2.5248,2.5938,2.5984,2.5863,2.5723,2.55,2.5602,2.6031,2.5882,2.6319,2.6673,2.6887,2.7148,2.739,2.74,2.8014,2.8834,3.1032,3.3043,3.295,3.1181,3.0315,2.9337,3.3155,4.6455,5.5861,4.3856,3.9228,3.756
0.3085,2.5295,2.5183,2.5099,2.4978,2.4829,2.4941,2.5015,2.4932,2.4615,2.4401,2.4503,2.4224,2.4308,2.4382,2.4568,2.4773,2.4932,2.4876,2.4866,2.5164,2.5239,2.5407,2.5481,2.5593,2.5593,2.5723,2.5779,2.5788,2.5863,2.5965,2.6329,2.6254,2.6506,2.6617,2.6683,2.685,2.6943,2.685,2.6701,2.6552,2.6515,2.6273,2.6133,2.5807,2.5416,2.5481,2.5332,2.5304,2.5025,2.4969,2.5155,2.5202,2.5314,2.5612,2.6086,2.6189,2.6403,2.6813,2.6971,2.7446,2.7539,2.7605,2.7809,2.8415,2.8825,2.9318,2.9849,3.0054,3.0557,3.0752,3.0594,3.0315,3.0045,2.9523,2.8908,2.7893,2.7381,2.6301,2.5919,2.5118,2.4624,2.4345,2.4531,2.4382,2.4652,2.4904,2.4643,2.4634,2.4913,2.5295,2.5798,2.6189,2.644,2.6571,2.6385,2.5882,2.6142,2.6254,2.6403,2.699,2.7055,2.7539,2.7782,2.7949,2.8117,2.8853,2.9365,3.1619,3.3388,3.3546,3.1963,3.1078,3.0315,3.4189,4.6781,5.5954,4.462,3.9861,3.8157
0.31846,2.536,2.5332,2.523,2.5015,2.4997,2.5118,2.5109,2.4969,2.5053,2.4941,2.5034,2.4838,2.4736,2.4922,2.4988,2.5239,2.5314,2.5444,2.5528,2.5612,2.5742,2.59,2.5788,2.6012,2.6068,2.6301,2.6319,2.6403,2.6412,2.6748,2.7018,2.7167,2.739,2.7549,2.7483,2.7698,2.7958,2.7819,2.78,2.7614,2.7763,2.7409,2.7083,2.6999,2.6673,2.6608,2.6552,2.6412,2.604,2.6105,2.6217,2.6133,2.6273,2.6729,2.6953,2.7251,2.7456,2.7465,2.7856,2.8135,2.8061,2.834,2.8657,2.9048,2.9588,2.9849,3.0296,3.052,3.0836,3.1106,3.0957,3.052,3.0175,2.9653,2.9179,2.807,2.739,2.6375,2.5882,2.5137,2.4689,2.4503,2.4364,2.4419,2.4764,2.5295,2.5304,2.5407,2.5658,2.5947,2.6273,2.6506,2.6748,2.6971,2.6673,2.6273,2.6524,2.6711,2.6925,2.7577,2.753,2.8014,2.8368,2.8554,2.8853,2.956,3.0026,3.2289,3.3835,3.4142,3.2671,3.1935,3.1395,3.5083,4.7256,5.6048,4.5542,4.0317,3.8706
0.32839,2.5584,2.5509,2.5537,2.5248,2.5276,2.5341,2.5388,2.5407,2.5369,2.5444,2.5574,2.5435,2.5332,2.5435,2.5323,2.5565,2.5788,2.5807,2.6077,2.6273,2.6161,2.6366,2.6217,2.644,2.6515,2.6887,2.6962,2.6962,2.7074,2.7232,2.7623,2.7763,2.8182,2.834,2.834,2.8657,2.8825,2.8657,2.8834,2.8657,2.8797,2.8601,2.8303,2.8061,2.7735,2.78,2.7763,2.7595,2.7269,2.7325,2.7297,2.7223,2.7418,2.7623,2.7782,2.8229,2.821,2.8443,2.8713,2.888,2.9039,2.9169,2.9355,2.9691,3.0054,3.0222,3.0603,3.079,3.0752,3.0929,3.0734,3.0529,3.024,2.9681,2.916,2.8191,2.7493,2.6627,2.5891,2.5295,2.4857,2.4624,2.4615,2.4559,2.495,2.5742,2.591,2.6235,2.6254,2.6496,2.6701,2.6711,2.6878,2.7372,2.7269,2.6785,2.7148,2.7232,2.7428,2.7977,2.8014,2.8443,2.8927,2.9262,2.9635,3.0128,3.0799,3.2801,3.458,3.485,3.3556,3.2941,3.2205,3.5903,4.7731,5.6122,4.6222,4.0904,3.9498
0.33835,2.5714,2.563,2.5723,2.5481,2.5425,2.5481,2.5528,2.5528,2.5453,2.5742,2.5742,2.5761,2.5761,2.5788,2.5761,2.5835,2.6059,2.6059,2.6338,2.6366,2.6655,2.6925,2.6878,2.6999,2.7036,2.7409,2.7483,2.7539,2.7744,2.7875,2.8331,2.8433,2.8834,2.9132,2.9262,2.9551,2.9691,2.9914,2.9924,2.9635,2.9896,2.983,2.943,2.9393,2.93,2.9216,2.9002,2.8853,2.862,2.8592,2.8368,2.8331,2.8517,2.861,2.8946,2.8853,2.8946,2.9085,2.9495,2.9616,2.9765,2.9952,3.0147,3.0305,3.0398,3.0734,3.0687,3.0799,3.0678,3.065,3.0259,3.0054,2.9737,2.9449,2.9002,2.8294,2.766,2.6794,2.6086,2.5667,2.5295,2.4829,2.496,2.4913,2.5174,2.6124,2.644,2.6981,2.7297,2.7176,2.7204,2.7055,2.7018,2.753,2.7828,2.7334,2.7698,2.7782,2.7903,2.834,2.861,2.8918,2.9514,2.9784,3.0464,3.079,3.1544,3.3407,3.5083,3.5577,3.4357,3.3723,3.3314,3.6936,4.7963,5.6308,4.6743,4.1416,4.0066
0.3483,2.5667,2.5602,2.5751,2.5518,2.5602,2.5537,2.5742,2.563,2.5649,2.5751,2.5798,2.59,2.6068,2.6086,2.6114,2.6226,2.6412,2.6412,2.6757,2.6971,2.7167,2.7437,2.7651,2.7726,2.7707,2.8079,2.8033,2.8191,2.8499,2.8508,2.8992,2.9076,2.9719,2.9942,3.0119,3.0315,3.0445,3.0873,3.0929,3.0799,3.0948,3.0957,3.0715,3.0622,3.0724,3.0538,3.0417,2.9998,2.9914,2.9868,2.9607,2.9449,2.9439,2.9476,2.9598,2.9728,2.9625,2.9886,3.0203,3.038,3.0566,3.0771,3.0678,3.0715,3.0706,3.0873,3.0631,3.0501,3.0426,3.0231,2.9924,2.957,2.9449,2.9029,2.8974,2.8266,2.7707,2.7027,2.6319,2.591,2.5407,2.4988,2.5109,2.5155,2.5528,2.658,2.6943,2.7716,2.7986,2.7856,2.7782,2.7539,2.7204,2.7809,2.8135,2.7875,2.8303,2.8405,2.835,2.8778,2.9439,2.956,2.9924,3.0398,3.1153,3.1581,3.2196,3.3826,3.5623,3.6173,3.5139,3.4496,3.4133,3.7849,4.8252,5.6475,4.7507,4.2031,4.0625
0.35828,2.5639,2.5537,2.5314,2.5658,2.5593,2.577,2.5891,2.59,2.5882,2.5984,2.6124,2.6226,2.6357,2.6645,2.6627,2.6738,2.6999,2.7092,2.7241,2.7381,2.7558,2.7716,2.807,2.8182,2.821,2.8508,2.8648,2.8657,2.8964,2.9253,2.9616,2.9737,3.0361,3.0557,3.0706,3.0939,3.133,3.1497,3.1805,3.1823,3.2056,3.2084,3.187,3.1954,3.1823,3.1861,3.173,3.1423,3.1125,3.1125,3.0762,3.0464,3.0398,3.0287,3.0398,3.0557,3.0398,3.0883,3.0901,3.1144,3.1255,3.1432,3.119,3.1106,3.0957,3.0883,3.0464,3.0259,3.025,2.9765,2.9383,2.9132,2.8862,2.8731,2.875,2.8256,2.7912,2.7279,2.6645,2.6198,2.5593,2.522,2.5388,2.5528,2.5928,2.6953,2.7502,2.8368,2.8648,2.8722,2.8322,2.7958,2.7437,2.8042,2.8685,2.861,2.8908,2.8946,2.875,2.929,3.0101,3.0398,3.0464,3.1106,3.1637,3.2298,3.2745,3.444,3.6042,3.6881,3.6024,3.5185,3.5046,3.8818,4.8764,5.6532,4.8289,4.2636,4.1295
0.36824,2.5723,2.5528,2.5565,2.5593,2.5723,2.5965,2.6105,2.6077,2.6198,2.6245,2.6552,2.6617,2.6832,2.7008,2.7232,2.739,2.7605,2.767,2.7763,2.794,2.8098,2.8229,2.8312,2.8452,2.8666,2.8974,2.9048,2.9123,2.9532,2.9709,3.0101,3.0436,3.0883,3.1199,3.1442,3.1609,3.1982,3.2429,3.2662,3.2792,3.3099,3.3006,3.2978,3.322,3.2913,3.2848,3.2717,3.268,3.2243,3.2196,3.1917,3.1581,3.1442,3.1451,3.1609,3.1581,3.1525,3.187,3.1684,3.1917,3.201,3.2084,3.1572,3.1516,3.1283,3.0846,3.0361,3.0194,2.9961,2.9588,2.9393,2.9076,2.8676,2.8471,2.8545,2.8275,2.8219,2.7474,2.7083,2.6645,2.6012,2.5621,2.5919,2.5928,2.6506,2.7325,2.7903,2.8806,2.9151,2.9262,2.8815,2.8219,2.7912,2.8433,2.8955,2.9262,2.9523,2.9421,2.9337,2.9793,3.0594,3.0883,3.1032,3.1637,3.2261,3.2969,3.3518,3.5055,3.6638,3.7495,3.6843,3.6173,3.6061,3.9498,4.9165,5.6588,4.8951,4.3279,4.1845
0.37818,2.5369,2.5183,2.5351,2.5248,2.5509,2.5807,2.6068,2.6189,2.6385,2.6645,2.6925,2.6999,2.7372,2.753,2.767,2.7875,2.8089,2.8135,2.8415,2.8629,2.8638,2.8787,2.8666,2.8862,2.9039,2.9262,2.956,2.9542,2.9849,3.0026,3.0613,3.0929,3.1451,3.1693,3.2,3.2261,3.2699,3.296,3.336,3.3537,3.3956,3.4012,3.3965,3.4152,3.391,3.391,3.3807,3.377,3.3491,3.3528,3.3248,3.2988,3.282,3.2662,3.269,3.2708,3.2485,3.2755,3.2569,3.2634,3.2727,3.2615,3.1917,3.174,3.1451,3.1013,3.0296,3.0194,2.9681,2.9402,2.9262,2.8955,2.8685,2.862,2.8657,2.8322,2.8238,2.7949,2.7605,2.739,2.6701,2.6226,2.6412,2.6459,2.6999,2.767,2.8098,2.9169,2.9495,2.9719,2.9355,2.8759,2.8415,2.8853,2.9262,2.9681,3.0184,3.0073,2.9877,3.0473,3.0995,3.1423,3.1861,3.2336,3.2941,3.3779,3.4394,3.5772,3.7216,3.8268,3.7709,3.7085,3.6899,4.0531,4.9454,5.6616,4.95,4.38,4.2329
0.38813,2.5351,2.5258,2.5481,2.5472,2.5667,2.5947,2.6412,2.6608,2.6832,2.7074,2.7241,2.7465,2.7809,2.8126,2.835,2.8322,2.8592,2.8657,2.8974,2.9067,2.9206,2.9206,2.943,2.9476,2.9476,2.9719,2.9849,2.9821,3.0333,3.0324,3.0901,3.1106,3.1609,3.2131,3.2401,3.2606,3.3211,3.3695,3.4012,3.4152,3.4478,3.4645,3.4739,3.5092,3.4878,3.5046,3.5269,3.5046,3.4832,3.4832,3.444,3.4329,3.3928,3.3863,3.3565,3.3556,3.3425,3.3537,3.3314,3.3407,3.336,3.3006,3.2103,3.1991,3.1525,3.1134,3.0324,3.0147,2.9607,2.9355,2.8927,2.889,2.8694,2.8694,2.8797,2.8489,2.8443,2.8229,2.8145,2.8052,2.7707,2.7111,2.7139,2.7241,2.7549,2.8117,2.8396,2.9281,2.9821,3.011,2.9896,2.9272,2.916,2.9467,2.9793,2.9998,3.0715,3.065,3.0631,3.1106,3.1535,3.2149,3.2522,3.322,3.3751,3.4524,3.5092,3.6368,3.7914,3.8864,3.8427,3.7933,3.7756,4.1351,4.9733,5.6569,5.018,4.4275,4.3009
0.3981,2.6366,2.6366,2.6738,2.6692,2.6925,2.7204,2.7465,2.7614,2.7679,2.7865,2.8089,2.821,2.8629,2.8694,2.9002,2.9039,2.9141,2.9188,2.9672,2.9709,2.9709,2.9933,3.0054,3.0026,2.9747,3.0054,3.024,3.0175,3.0436,3.065,3.1218,3.1283,3.1823,3.2401,3.2578,3.2913,3.3621,3.4142,3.4357,3.4562,3.486,3.5372,3.54,3.5958,3.6098,3.6415,3.6508,3.6415,3.6173,3.5996,3.5754,3.5539,3.5092,3.5083,3.4943,3.4645,3.4366,3.4431,3.4152,3.3919,3.3882,3.3286,3.2364,3.2103,3.1637,3.133,3.038,3.0156,2.9607,2.9355,2.8983,2.8657,2.8601,2.8806,2.9039,2.8787,2.8862,2.8657,2.8694,2.8638,2.8359,2.8098,2.8145,2.8079,2.8284,2.8499,2.8694,2.9355,2.9747,3.0426,3.0352,2.9914,2.9858,3.0091,3.0175,3.0324,3.1199,3.1311,3.1451,3.1777,3.2066,3.2773,3.3165,3.3723,3.4496,3.5241,3.5698,3.6946,3.8343,3.9647,3.9321,3.8734,3.8678,4.2254,5.0255,5.6848,5.0981,4.4778,4.3707
0.40804,2.699,2.712,2.7157,2.74,2.753,2.7996,2.8033,2.8294,2.848,2.8787,2.8955,2.916,2.9365,2.929,2.9588,2.9737,2.983,2.9821,3.0026,3.0082,3.0166,3.0482,3.0594,3.0538,3.0361,3.0631,3.0594,3.052,3.0836,3.1032,3.1497,3.1451,3.1963,3.2336,3.2569,3.2941,3.3593,3.4189,3.4524,3.4739,3.5484,3.607,3.6322,3.6918,3.7216,3.757,3.7514,3.7449,3.7281,3.7123,3.6964,3.6899,3.6284,3.634,3.6191,3.6033,3.54,3.5279,3.4888,3.4468,3.4338,3.3639,3.2717,3.2382,3.1833,3.1348,3.0659,3.0287,2.9784,2.9374,2.8871,2.8592,2.8368,2.862,2.9067,2.8834,2.9067,2.9048,2.9197,2.9272,2.9048,2.9104,2.9067,2.8946,2.8741,2.8731,2.9057,2.9486,2.97,3.0557,3.0678,3.078,3.0603,3.0762,3.065,3.0901,3.1423,3.1954,3.2103,3.2447,3.2615,3.3286,3.3686,3.4273,3.5148,3.5828,3.6322,3.7579,3.8948,4.0317,4.001,3.9563,3.9507,4.3102,5.0515,5.6867,5.1447,4.5272,4.394
0.41799,2.7726,2.7772,2.7633,2.7595,2.7958,2.8182,2.8182,2.8536,2.8899,2.9216,2.9523,2.9737,3.0101,3.0082,3.0371,3.0445,3.0585,3.038,3.0557,3.0669,3.0613,3.0883,3.0873,3.1078,3.0957,3.1442,3.1153,3.0967,3.1172,3.1553,3.1693,3.1768,3.2056,3.2298,3.228,3.2662,3.3248,3.4114,3.4617,3.5139,3.608,3.6759,3.7002,3.7644,3.7933,3.8231,3.8427,3.8427,3.8324,3.8278,3.8091,3.8091,3.7626,3.7579,3.7123,3.6769,3.6275,3.6005,3.5465,3.4962,3.4617,3.4012,3.3146,3.2615,3.2196,3.1637,3.0864,3.0669,2.9942,2.9588,2.9179,2.862,2.8378,2.8499,2.9113,2.9132,2.916,2.9355,2.9644,2.9886,2.9793,2.9905,2.9737,2.9747,2.957,2.9393,2.9439,2.9728,2.984,3.0566,3.1013,3.1311,3.1358,3.1451,3.1404,3.1162,3.1758,3.2447,3.2764,3.2988,3.323,3.377,3.4291,3.4813,3.5856,3.6545,3.7067,3.8138,3.9432,4.082,4.096,4.0448,4.0364,4.3847,5.085,5.6904,5.2015,4.5756,4.4564
0.42795,2.9206,2.9141,2.9057,2.9253,2.9365,2.93,2.9197,2.9495,2.9598,2.9737,2.9998,3.0147,3.0557,3.0389,3.0985,3.1013,3.0901,3.0883,3.0901,3.0939,3.0976,3.1069,3.1404,3.1432,3.1423,3.1795,3.1693,3.1721,3.1758,3.1898,3.1944,3.2028,3.2094,3.2382,3.2289,3.2345,3.2801,3.3965,3.4515,3.5251,3.6173,3.6964,3.7355,3.8035,3.8473,3.879,3.9144,3.9153,3.9358,3.9442,3.9181,3.9265,3.8771,3.8706,3.8278,3.7765,3.7318,3.6769,3.6014,3.5372,3.4999,3.4329,3.3481,3.2913,3.2513,3.2028,3.1246,3.1004,3.0268,2.9858,2.9495,2.8825,2.8843,2.8676,2.9132,2.9197,2.9588,2.9681,3.024,3.0706,3.0948,3.0734,3.0687,3.0436,3.0082,2.9961,2.9765,3.011,3.0054,3.0687,3.1255,3.1879,3.2112,3.2196,3.2084,3.1581,3.214,3.2773,3.3267,3.3714,3.3798,3.4506,3.4981,3.5381,3.648,3.7244,3.77,3.8809,4.0103,4.1388,4.1752,4.1221,4.1174,4.4806,5.1213,5.6904,5.2722,4.6343,4.5039
0.4379,3.0575,3.0557,3.0482,3.0762,3.0985,3.0715,3.0846,3.105,3.1097,2.9765,3.1013,3.0752,3.1013,3.1097,3.1367,3.1628,3.1535,3.1507,3.1619,3.1497,3.1451,3.1563,3.1805,3.1917,3.1861,3.2056,3.2252,3.2056,3.2298,3.2243,3.2438,3.241,3.2438,3.2541,3.2382,3.2494,3.2839,3.3323,3.3882,3.5046,3.5931,3.6564,3.7309,3.8203,3.8678,3.919,3.9647,3.9842,4.0243,4.0401,4.028,4.015,3.9963,3.9628,3.9228,3.8715,3.8026,3.7421,3.6573,3.5782,3.5279,3.4673,3.3742,3.3202,3.2773,3.2345,3.1544,3.1172,3.0799,3.038,2.9821,2.9206,2.9272,2.9085,2.93,2.9393,2.9961,3.0017,3.0585,3.1246,3.1684,3.1544,3.1777,3.1321,3.0883,3.0492,3.0147,3.038,3.0454,3.0873,3.1451,3.2243,3.2708,3.2857,3.2615,3.2317,3.255,3.309,3.3779,3.4301,3.4487,3.5148,3.5558,3.6042,3.7234,3.7998,3.8473,3.9479,4.0774,4.2068,4.2413,4.2012,4.1984,4.5458,5.1577,5.6904,5.3272,4.6939,4.5579
0.44785,3.1674,3.1795,3.1823,3.1917,3.2168,3.2131,3.2233,3.2373,3.2382,3.2336,3.2159,3.1907,3.1917,3.1777,3.1777,3.2075,3.2196,3.2121,3.2233,3.2066,3.2131,3.2261,3.2317,3.2149,3.2038,3.2429,3.2596,3.2578,3.2783,3.2522,3.2708,3.2773,3.2792,3.2652,3.269,3.2745,3.3295,3.3332,3.3332,3.4198,3.5158,3.6014,3.6685,3.7858,3.8492,3.946,4.0122,4.042,4.0969,4.1183,4.1118,4.1006,4.0783,4.0615,3.9945,3.9246,3.8818,3.8073,3.7216,3.6378,3.567,3.5046,3.4142,3.3574,3.3062,3.2615,3.187,3.1591,3.1265,3.0948,3.0566,2.9802,2.9924,2.9858,2.9821,2.9644,3.0138,3.0464,3.0911,3.1619,3.2075,3.2233,3.242,3.214,3.1619,3.1181,3.0538,3.0659,3.0734,3.133,3.1637,3.2531,3.3174,3.3481,3.3304,3.3109,3.3183,3.3528,3.4161,3.4934,3.5232,3.5614,3.6098,3.6732,3.783,3.8725,3.9023,4.0122,4.1137,4.2646,4.327,4.2823,4.2944,4.6306,5.1968,5.6886,5.37,4.7554,4.6194
0.4578,3.2503,3.2848,3.2773,3.2866,3.3025,3.3127,3.3267,3.3314,3.3425,3.2457,3.336,3.3053,3.3174,3.2587,3.2531,3.2429,3.2932,3.2866,3.3043,3.2913,3.2801,3.2736,3.2783,3.2624,3.2615,3.2811,3.2839,3.282,3.3127,3.2894,3.2969,3.2941,3.2894,3.2978,3.309,3.3267,3.3612,3.3872,3.3518,3.3733,3.4114,3.486,3.5819,3.702,3.7821,3.8967,3.9973,4.0652,4.1323,4.1575,4.1481,4.1528,4.1379,4.1128,4.0494,4.0131,3.9265,3.8632,3.77,3.6871,3.6229,3.5502,3.4543,3.4031,3.3565,3.2932,3.228,3.2066,3.1544,3.1451,3.1106,3.0417,3.038,3.0119,2.9998,3.0082,3.0557,3.0873,3.1209,3.1889,3.2382,3.2792,3.2932,3.2857,3.241,3.1777,3.0873,3.0873,3.1144,3.1795,3.1917,3.2764,3.3714,3.4114,3.4012,3.3779,3.3938,3.4198,3.4645,3.5539,3.594,3.635,3.6732,3.7598,3.8436,3.9516,3.9786,4.0643,4.1863,4.3214,4.3959,4.3595,4.381,4.7013,5.2135,5.6867,5.4501,4.8057,4.6511
0.46776,3.3109,3.3342,3.3425,3.3435,3.3593,3.3602,3.3965,3.3947,3.4263,3.4245,3.4114,3.3965,3.4198,3.4105,3.3565,3.3183,3.3165,3.3323,3.3472,3.3407,3.3397,3.3183,3.3332,3.323,3.2978,3.3099,3.2997,3.3006,3.336,3.3267,3.3165,3.323,3.3276,3.3472,3.3472,3.3686,3.3872,3.4189,3.3956,3.4059,3.4012,3.4012,3.4468,3.5735,3.6657,3.77,3.8836,3.987,4.096,4.1314,4.1239,4.1528,4.1332,4.1379,4.0923,4.0364,3.9731,3.9051,3.8157,3.7458,3.6713,3.5968,3.5185,3.4357,3.418,3.3528,3.2783,3.242,3.1786,3.1898,3.1414,3.0911,3.0799,3.0603,3.0706,3.0557,3.0715,3.1181,3.1516,3.2215,3.2717,3.3137,3.3453,3.3546,3.3071,3.2503,3.1544,3.1404,3.1376,3.2215,3.2364,3.3071,3.3779,3.4617,3.4692,3.444,3.486,3.4869,3.5139,3.5865,3.6564,3.7132,3.7439,3.8119,3.9144,4.0159,4.0541,4.1239,4.2506,4.3875,4.4666,4.4359,4.4648,4.787,5.2499,5.6783,5.493,4.8522,4.7181
0.47772,3.3621,3.3789,3.3714,3.3742,3.3975,3.4012,3.4347,3.458,3.4804,3.4878,3.4813,3.485,3.4943,3.4943,3.4673,3.4273,3.3993,3.3807,3.3789,3.4031,3.3919,3.3938,3.3975,3.3872,3.3584,3.35,3.3239,3.3118,3.3192,3.3435,3.3509,3.3546,3.3658,3.3761,3.3686,3.3938,3.4254,3.4329,3.4403,3.4403,3.4478,3.4422,3.4329,3.4692,3.4999,3.5903,3.689,3.7868,3.9172,3.9982,4.0299,4.0988,4.0792,4.0867,4.0774,4.0429,3.9898,3.9293,3.8604,3.7933,3.7262,3.648,3.5735,3.513,3.4701,3.4068,3.3248,3.2839,3.2317,3.201,3.1581,3.1339,3.1209,3.1078,3.0948,3.1106,3.106,3.16,3.187,3.2578,3.2988,3.3155,3.3649,3.39,3.3751,3.3332,3.2317,3.2187,3.1898,3.2615,3.2866,3.3286,3.3965,3.4888,3.5232,3.5232,3.5688,3.553,3.5586,3.6266,3.7048,3.7598,3.8054,3.879,3.9935,4.0774,4.1146,4.1742,4.2953,4.4583,4.5346,4.4965,4.5365,4.8541,5.29,5.7025,5.5367,4.8979,4.7544
0.48767,3.4711,3.5064,3.4943,3.5083,3.5055,3.4906,3.5195,3.5381,3.5456,3.5325,3.5456,3.58,3.5791,3.5707,3.5511,3.5158,3.5018,3.4739,3.4236,3.3928,3.4189,3.4413,3.4431,3.4431,3.3965,3.3826,3.3574,3.3286,3.3034,3.3239,3.3593,3.3891,3.4114,3.4096,3.3956,3.4329,3.4431,3.4571,3.4617,3.4711,3.5083,3.4981,3.5064,3.5213,3.4925,3.499,3.5446,3.5549,3.6508,3.7365,3.8175,3.9414,3.9758,4.0122,4.0029,3.9563,3.947,3.9284,3.8585,3.8287,3.7728,3.7011,3.6387,3.5698,3.5176,3.4515,3.3742,3.336,3.2755,3.2252,3.1833,3.1581,3.1572,3.1507,3.1488,3.1656,3.1684,3.2056,3.2196,3.2932,3.2978,3.3276,3.3639,3.4142,3.4413,3.404,3.3155,3.3118,3.2578,3.309,3.3314,3.3649,3.4152,3.5036,3.5605,3.6042,3.6378,3.6145,3.6257,3.6629,3.7598,3.8017,3.8641,3.9293,4.0643,4.1425,4.1752,4.2292,4.3474,4.5141,4.5942,4.57,4.6045,4.9407,5.3179,5.6997,5.5842,4.9398,4.8084
0.49762,3.648,3.6759,3.6704,3.6648,3.661,3.661,3.6545,3.6685,3.6545,3.675,3.648,3.6378,3.6396,3.6331,3.6433,3.5931,3.581,3.5633,3.5102,3.4403,3.4198,3.4524,3.4608,3.458,3.445,3.4236,3.3928,3.377,3.3705,3.3323,3.3612,3.3854,3.404,3.4422,3.4357,3.4739,3.4683,3.4981,3.499,3.5139,3.5465,3.5465,3.553,3.5688,3.5316,3.5502,3.553,3.5428,3.5642,3.5316,3.5465,3.6107,3.6899,3.8324,3.8902,3.8781,3.8762,3.8632,3.8175,3.8194,3.8073,3.7598,3.689,3.6201,3.5875,3.5167,3.4245,3.417,3.3211,3.2522,3.2075,3.1814,3.1833,3.173,3.1954,3.2094,3.228,3.2615,3.2345,3.2894,3.309,3.3351,3.3695,3.417,3.4673,3.4664,3.404,3.417,3.3565,3.3789,3.3891,3.4245,3.4459,3.526,3.5856,3.6489,3.6964,3.6927,3.7095,3.7281,3.8026,3.8771,3.9339,3.9842,4.1398,4.2059,4.2478,4.2897,4.3977,4.5756,4.6771,4.6455,4.6902,4.9994,5.3403,5.6699,5.6457,4.9835,4.8597
0.50756,3.811,3.8278,3.824,3.8166,3.8157,3.8119,3.8035,3.8017,3.7793,3.7551,3.7439,3.7095,3.7207,3.689,3.689,3.6694,3.6489,3.6303,3.5819,3.5279,3.4617,3.4478,3.4701,3.4813,3.4804,3.4739,3.458,3.4366,3.4347,3.4105,3.391,3.3751,3.3798,3.4375,3.4673,3.5064,3.5102,3.5241,3.5307,3.539,3.5661,3.5893,3.5875,3.5912,3.5688,3.5744,3.5828,3.5623,3.5875,3.5642,3.5297,3.5092,3.4711,3.4729,3.54,3.6573,3.7654,3.8119,3.7728,3.7644,3.798,3.7756,3.7328,3.702,3.6573,3.594,3.5018,3.4813,3.3984,3.3267,3.2708,3.2103,3.227,3.2103,3.2615,3.2662,3.2792,3.3165,3.2783,3.2839,3.3127,3.3323,3.3798,3.4198,3.4794,3.5213,3.5009,3.5204,3.4617,3.4599,3.4431,3.4869,3.499,3.5446,3.6042,3.7085,3.7467,3.7635,3.8063,3.8073,3.8427,3.9284,4.0029,4.055,4.1928,4.2785,4.3167,4.3474,4.4508,4.6315,4.7256,4.7116,4.7675,5.0897,5.3784,5.6634,5.6802,5.0301,4.9053
0.51752,3.9591,3.9619,3.9703,3.9572,3.9563,3.933,3.9265,3.9144,3.8911,3.8762,3.8529,3.8119,3.8035,3.7654,3.7458,3.7207,3.7085,3.7011,3.6527,3.635,3.5735,3.5185,3.499,3.4711,3.4999,3.5213,3.4832,3.4841,3.5092,3.4897,3.4673,3.4459,3.404,3.404,3.4636,3.5316,3.5372,3.5679,3.5698,3.5772,3.5996,3.6257,3.6173,3.634,3.6107,3.6014,3.6107,3.5633,3.5716,3.5381,3.5241,3.5633,3.5558,3.5241,3.4739,3.4217,3.4347,3.5698,3.6601,3.7104,3.7598,3.7626,3.7812,3.7523,3.7365,3.675,3.5837,3.5577,3.5074,3.4329,3.3695,3.3034,3.2848,3.2736,3.3118,3.3211,3.3435,3.3723,3.3584,3.35,3.309,3.3118,3.3779,3.4291,3.4832,3.5605,3.5819,3.6163,3.5642,3.5586,3.5185,3.5437,3.5511,3.5828,3.6303,3.7523,3.798,3.8324,3.8864,3.8836,3.9023,3.9703,4.069,4.0997,4.2552,4.3502,4.3772,4.4145,4.489,4.6967,4.7991,4.7731,4.8606,5.1428,5.3868,5.6727,5.7202,5.0729,4.9742
0.52748,4.0979,4.0979,4.1034,4.0792,4.0895,4.0457,4.0308,4.0131,3.9935,3.9842,3.9405,3.8948,3.8995,3.8473,3.8073,3.7719,3.7588,3.7663,3.7244,3.6955,3.6573,3.6145,3.5856,3.5344,3.5018,3.5213,3.5176,3.5251,3.5511,3.553,3.5316,3.5185,3.499,3.4468,3.4291,3.5111,3.5549,3.607,3.6107,3.6173,3.6257,3.6648,3.662,3.6908,3.6778,3.6517,3.6573,3.621,3.6014,3.5605,3.5055,3.5139,3.5297,3.5446,3.5446,3.5148,3.4683,3.431,3.4031,3.5139,3.6732,3.7234,3.7681,3.7868,3.7998,3.7467,3.6722,3.6489,3.5977,3.5605,3.5018,3.4375,3.4114,3.3835,3.3798,3.3882,3.3882,3.4208,3.404,3.4077,3.3723,3.3258,3.3388,3.4338,3.499,3.594,3.6508,3.6955,3.6573,3.6555,3.6014,3.5847,3.6014,3.6322,3.6759,3.7532,3.8306,3.8911,3.9563,3.9637,3.9693,4.041,4.109,4.1845,4.3223,4.421,4.448,4.4909,4.5561,4.7498,4.8718,4.8522,4.9221,5.2061,5.4268,5.6634,5.7743,5.1279,4.9975
0.53743,4.2375,4.2552,4.2245,4.2115,4.218,4.1798,4.1425,4.1481,4.1155,4.0923,4.0541,4.0261,3.9842,3.9265,3.8836,3.8473,3.8157,3.8315,3.8073,3.7626,3.7523,3.7002,3.6936,3.6499,3.567,3.5465,3.539,3.5511,3.5977,3.5744,3.581,3.5772,3.5698,3.5511,3.5111,3.4897,3.5307,3.6284,3.6648,3.6732,3.6825,3.6806,3.6871,3.7365,3.73,3.7281,3.7216,3.7151,3.7039,3.6722,3.6154,3.6191,3.54,3.526,3.5213,3.5009,3.5213,3.5111,3.458,3.3882,3.4403,3.6257,3.7365,3.7775,3.8389,3.8138,3.7747,3.7514,3.689,3.662,3.608,3.5521,3.5372,3.5036,3.4711,3.4506,3.4375,3.4394,3.4319,3.4683,3.4301,3.3984,3.35,3.418,3.4943,3.5931,3.6862,3.7644,3.756,3.7439,3.6974,3.6573,3.6629,3.6964,3.7141,3.7747,3.8538,3.9442,4.014,4.028,4.0476,4.0932,4.1686,4.2497,4.3698,4.4732,4.5086,4.5346,4.6091,4.8094,4.9314,4.9137,4.991,5.2741,5.4482,5.6634,5.8208,5.1735,5.0571
0.54738,4.4043,4.394,4.3763,4.3577,4.3474,4.3037,4.2739,4.2692,4.2348,4.2124,4.15,4.1323,4.0736,4.0196,3.9786,3.9265,3.9107,3.8818,3.8483,3.838,3.8287,3.783,3.7812,3.7309,3.6853,3.6312,3.594,3.5754,3.6275,3.6201,3.6266,3.6303,3.6229,3.6359,3.6163,3.6005,3.5139,3.567,3.689,3.7365,3.7402,3.7421,3.7318,3.757,3.7514,3.7681,3.8026,3.7858,3.7914,3.7598,3.7365,3.729,3.662,3.6303,3.6005,3.5195,3.5344,3.5279,3.4962,3.472,3.4198,3.3816,3.5931,3.703,3.8157,3.8706,3.8529,3.8389,3.8157,3.7626,3.7244,3.6489,3.6536,3.6163,3.5735,3.5279,3.485,3.4962,3.4832,3.4878,3.4711,3.4617,3.4208,3.4198,3.5009,3.5921,3.6964,3.7998,3.8296,3.8408,3.7784,3.7486,3.7309,3.7598,3.77,3.811,3.8771,3.9637,4.069,4.1118,4.1202,4.1686,4.2385,4.3121,4.4331,4.5346,4.5458,4.5812,4.6501,4.8681,4.991,4.9789,5.0571,5.3337,5.4548,5.655,5.8543,5.2313,5.1093
0.55733,4.5766,4.5542,4.5263,4.516,4.502,4.4247,4.3996,4.394,4.3698,4.3297,4.2646,4.2208,4.1863,4.123,4.0848,4.0373,3.9973,3.9824,3.9116,3.9079,3.8781,3.8678,3.8669,3.8222,3.7765,3.7514,3.6992,3.6527,3.6648,3.6545,3.6722,3.6899,3.6974,3.703,3.703,3.6881,3.6284,3.581,3.6024,3.7262,3.7812,3.783,3.7737,3.797,3.7933,3.8017,3.8361,3.8483,3.851,3.8315,3.8045,3.8119,3.7598,3.7421,3.7151,3.6415,3.6247,3.5912,3.5223,3.4869,3.4832,3.4198,3.3379,3.526,3.7169,3.8538,3.9097,3.919,3.9181,3.8669,3.8157,3.7504,3.7467,3.716,3.689,3.6191,3.5372,3.5307,3.526,3.5139,3.4832,3.4915,3.5027,3.4813,3.4943,3.5958,3.6983,3.8194,3.8809,3.9339,3.8781,3.8343,3.8184,3.8306,3.8464,3.866,3.9181,3.9796,4.11,4.1668,4.2031,4.2431,4.299,4.3689,4.4965,4.5793,4.6212,4.6343,4.6967,4.909,5.0478,5.0543,5.1335,5.4138,5.5042,5.6308,5.8944,5.2751,5.1465
0.56729,4.7302,4.7097,4.679,4.6557,4.6464,4.5803,4.5402,4.5086,4.4788,4.4508,4.3754,4.3419,4.2944,4.2552,4.2059,4.164,4.1053,4.0755,4.0075,3.9628,3.9339,3.9405,3.9349,3.9237,3.8585,3.8557,3.8212,3.7747,3.7486,3.7151,3.7113,3.7439,3.7588,3.77,3.7849,3.7924,3.7542,3.729,3.6201,3.5884,3.7337,3.7924,3.8073,3.8222,3.8175,3.824,3.8715,3.8864,3.8948,3.8864,3.8669,3.8725,3.8315,3.825,3.7952,3.7579,3.7197,3.6564,3.5837,3.5362,3.4934,3.4766,3.4236,3.3034,3.4739,3.7374,3.8855,3.9861,3.9982,3.9758,3.9237,3.866,3.8445,3.8091,3.7616,3.7123,3.6238,3.567,3.5372,3.5502,3.5148,3.5083,3.5279,3.5549,3.5605,3.5837,3.6983,3.8212,3.8911,3.9833,3.9563,3.919,3.9097,3.9125,3.9162,3.933,3.9563,4.001,4.1155,4.2031,4.2571,4.3139,4.3633,4.4266,4.5691,4.6464,4.6715,4.6902,4.7451,4.9575,5.1102,5.1213,5.2061,5.4548,5.5126,5.6075,5.9456,5.3197,5.207
0.57725,4.8653,4.8345,4.8122,4.7973,4.7731,4.7256,4.6622,4.6483,4.5952,4.5439,4.4788,4.4555,4.4145,4.3614,4.3111,4.2674,4.2152,4.1789,4.1034,4.0522,3.9749,3.9889,3.9796,3.9703,3.9563,3.9451,3.9153,3.8967,3.8687,3.8315,3.7598,3.7896,3.8138,3.8417,3.8455,3.8585,3.8306,3.825,3.7821,3.7002,3.5754,3.6806,3.7914,3.8343,3.8231,3.8296,3.8706,3.8538,3.8809,3.8985,3.8781,3.9107,3.8846,3.8911,3.852,3.8259,3.7886,3.7328,3.6685,3.6191,3.5567,3.5232,3.4813,3.4496,3.3034,3.4049,3.743,3.9414,4.0494,4.0811,4.0541,4.0122,3.9656,3.9274,3.8585,3.8026,3.6825,3.6126,3.5465,3.5316,3.5409,3.5409,3.54,3.6005,3.6331,3.6154,3.689,3.8119,3.8734,3.9982,4.0243,4.0084,4.0047,4.0084,3.9749,4.0168,4.0252,4.0364,4.1323,4.2282,4.3009,4.3614,4.4173,4.4955,4.6231,4.7097,4.7339,4.747,4.7824,5.0142,5.1651,5.1782,5.2862,5.5181,5.5144,5.615,5.9558,5.3709,5.2406
0.58721,4.9714,4.9603,4.9388,4.9202,4.8895,4.8494,4.7908,4.7656,4.6837,4.6511,4.598,4.5328,4.4983,4.4564,4.4033,4.3512,4.3186,4.2785,4.2152,4.1528,4.0932,4.0354,4.0373,4.0159,4.0308,4.0131,4.0047,3.9973,3.987,3.9498,3.8864,3.8557,3.8231,3.8827,3.9032,3.9265,3.8836,3.8995,3.8725,3.8389,3.7598,3.6014,3.5875,3.7309,3.7896,3.8315,3.8371,3.8157,3.8147,3.8184,3.8231,3.8725,3.8697,3.8958,3.8762,3.8613,3.8306,3.7896,3.7439,3.6769,3.634,3.5921,3.5437,3.5046,3.5083,3.3267,3.2736,3.7551,3.9786,4.1053,4.1593,4.1314,4.0895,4.0392,3.9544,3.8864,3.7784,3.6992,3.6247,3.5549,3.5465,3.5539,3.5549,3.6145,3.6955,3.702,3.703,3.798,3.8492,3.974,4.0541,4.0969,4.1006,4.11,4.069,4.1081,4.0923,4.1006,4.1798,4.2357,4.3288,4.4275,4.4722,4.5514,4.6948,4.7805,4.8112,4.7991,4.8373,5.0543,5.2257,5.2322,5.3384,5.5702,5.5535,5.6048,5.9912,5.4063,5.2956
0.59715,5.1074,5.0897,5.0496,5.0376,4.9975,4.9323,4.8941,4.8541,4.7637,4.7619,4.6986,4.6371,4.5849,4.5412,4.4909,4.4406,4.4024,4.3698,4.326,4.2562,4.2189,4.136,4.1174,4.0764,4.082,4.082,4.0774,4.0848,4.0923,4.0606,4.028,4.0122,3.9246,3.8976,3.9386,3.9777,3.9591,3.9712,3.96,3.9237,3.9004,3.8259,3.6955,3.5586,3.5707,3.6704,3.7775,3.8138,3.8445,3.8268,3.8073,3.7952,3.7495,3.7719,3.7812,3.8296,3.8082,3.8231,3.784,3.7421,3.7048,3.6545,3.6303,3.5605,3.5642,3.5446,3.3928,3.1293,3.6732,3.9656,4.1398,4.2031,4.2115,4.1519,4.0736,3.9777,3.8743,3.7961,3.7123,3.6098,3.5661,3.5465,3.5493,3.6443,3.7179,3.784,3.784,3.7886,3.8296,3.9284,4.055,4.1472,4.1873,4.1984,4.1575,4.1947,4.177,4.1705,4.232,4.272,4.3568,4.4555,4.5188,4.6129,4.7423,4.8336,4.8587,4.8494,4.8923,5.1112,5.2638,5.3114,5.3979,5.6383,5.574,5.5833,6.0453,5.4492,5.3411
