# Supplementary material for: Graphene’s non-equilibrium fermions reveal Doppler-shifted magnetophonon resonances accompanied by Mach supersonic and Landau velocity effects
Source: Nat Commun. 2021 Nov 4;12:6392. doi: 10.1038/s41467-021-26663-4 (PMC8568928; doi:10.1038/s41467-021-26663-4)
Supplement: Supplementary file 2 — Source Data [file 41467_2021_26663_MOESM2_ESM.zip › r_y_T_5K_fig1.dat]

Measured r_y data at 5 K. First column corresponds to B in T.  Columns represent r_y measured in Ohms for I_y values from 0 to 140 uA in 14 uA intervals
-3,4.0373,4.9519,5.1763,4.4499,3.946,3.6638,3.5679,3.6759,4.1016,3.8883,3.9703
-2.9917,4.0354,4.9472,5.1745,4.4518,3.9367,3.6732,3.581,3.6517,4.1165,3.8613,3.9582
-2.9833,4.0252,4.9761,5.167,4.4406,3.947,3.6601,3.5782,3.6676,4.1137,3.865,3.9423
-2.975,3.9842,4.909,5.1074,4.4303,3.9181,3.6415,3.5539,3.6424,4.1072,3.8343,3.9107
-2.9667,3.8948,4.855,5.0022,4.3679,3.8557,3.5772,3.5465,3.5986,4.0569,3.7784,3.8753
-2.9583,3.7812,4.7172,4.8504,4.2599,3.7756,3.5102,3.4822,3.5251,3.9507,3.7048,3.8129
-2.95,3.6266,4.5179,4.6529,4.1211,3.6899,3.4645,3.4161,3.4403,3.8566,3.6434,3.7756
-2.9417,3.4562,4.3251,4.4601,4.0038,3.5856,3.4245,3.3416,3.363,3.7588,3.5661,3.7328
-2.9333,3.2503,4.0876,4.2292,3.8687,3.4822,3.3323,3.2652,3.3183,3.661,3.472,3.6899
-2.925,3.0473,3.8045,3.9824,3.6955,3.3966,3.2531,3.1945,3.242,3.539,3.4115,3.661
-2.9167,2.8042,3.5213,3.6955,3.5111,3.2708,3.119,3.1423,3.146,3.4366,3.3844,3.6601
-2.9083,2.5649,3.1945,3.4627,3.3258,3.133,3.0445,3.0454,3.0473,3.3733,3.3444,3.6163
-2.9,2.3609,2.8601,3.2569,3.1684,3.0026,2.9467,2.9402,2.9653,3.3304,3.2867,3.5996
-2.8917,2.1691,2.5788,3.024,2.9802,2.8908,2.8564,2.8508,2.9151,3.295,3.2857,3.5754
-2.8833,2.0247,2.306,2.8145,2.8592,2.7763,2.7782,2.7986,2.9048,3.2606,3.2447,3.5726
-2.875,1.9204,2.1057,2.6487,2.7362,2.7111,2.7251,2.7837,2.9076,3.2438,3.1907,3.5437
-2.8667,1.8813,1.9949,2.6059,2.6999,2.6589,2.6748,2.8033,2.9272,3.2131,3.2019,3.4888
-2.8583,1.9903,2.0247,2.6804,2.7241,2.6515,2.6785,2.8368,2.9188,3.2177,3.2298,3.4683
-2.85,2.2277,2.2352,2.8443,2.848,2.6887,2.699,2.8499,2.9318,3.2215,3.255,3.5064
-2.8417,2.522,2.5351,3.0715,2.9914,2.7623,2.7381,2.8191,2.9663,3.2066,3.2615,3.4729
-2.8333,2.794,2.8722,3.3351,3.2224,2.8508,2.7642,2.8284,2.9905,3.2317,3.268,3.4562
-2.825,3.079,3.1777,3.594,3.445,2.997,2.8322,2.8908,3.011,3.2336,3.3081,3.4785
-2.8167,3.3071,3.4999,3.8352,3.6536,3.1265,2.9067,2.9551,3.0175,3.2829,3.2997,3.5064
-2.8083,3.5027,3.7663,4.0364,3.8157,3.2289,2.9672,2.9812,3.0734,3.3258,3.3165,3.5409
-2.8,3.6787,4.0001,4.2208,3.9582,3.3695,3.0799,3.0147,3.1153,3.3528,3.3621,3.54
-2.7917,3.8557,4.2022,4.3409,4.0615,3.4832,3.1451,3.0566,3.1656,3.4096,3.3863,3.5092
-2.7833,4.0131,4.3754,4.4229,4.1602,3.581,3.2103,3.1088,3.1833,3.4236,3.3891,3.4934
-2.775,4.0988,4.4806,4.4955,4.2506,3.6657,3.2894,3.119,3.1963,3.4124,3.3919,3.4925
-2.7667,4.1081,4.5542,4.5412,4.3009,3.7244,3.3286,3.1544,3.2103,3.4096,3.3723,3.4711
-2.7583,4.123,4.5691,4.5868,4.2999,3.7272,3.3193,3.1702,3.2215,3.3938,3.3323,3.4589
-2.75,4.1174,4.5719,4.6036,4.2664,3.7141,3.3491,3.1898,3.2159,3.3723,3.2745,3.4068
-2.7417,4.0857,4.5197,4.5877,4.2226,3.6908,3.3705,3.2019,3.1982,3.3602,3.2634,3.3695
-2.7333,4.0168,4.4583,4.5188,4.1286,3.648,3.3304,3.1768,3.1507,3.3351,3.2373,3.309
-2.725,3.9181,4.3856,4.4005,4.0522,3.5782,3.3062,3.1367,3.105,3.2559,3.174,3.2466
-2.7167,3.7654,4.2823,4.2478,3.9237,3.5036,3.2485,3.0771,3.0445,3.187,3.0901,3.2121
-2.7083,3.5782,4.1239,4.0932,3.7961,3.4059,3.1619,3.0091,2.9961,3.1125,3.0184,3.174
-2.7,3.3677,3.9284,3.9088,3.675,3.3211,3.079,2.9616,2.902,3.0445,2.9849,3.1777
-2.6917,3.1674,3.675,3.689,3.5009,3.2056,3.0045,2.8974,2.8266,2.983,2.929,3.1609
-2.6833,2.9337,3.4003,3.4999,3.3416,3.0808,2.9048,2.8256,2.7418,2.9262,2.889,3.1162
-2.675,2.7241,3.1535,3.2513,3.1777,2.9449,2.8415,2.6999,2.6571,2.8648,2.8564,3.0846
-2.6667,2.5099,2.8853,3.0389,3.0184,2.8135,2.7316,2.6459,2.5947,2.8396,2.834,3.0501
-2.6583,2.3293,2.6599,2.8052,2.9002,2.74,2.6161,2.5863,2.5779,2.8387,2.8154,3.0473
-2.65,2.1644,2.4717,2.6385,2.766,2.6301,2.55,2.577,2.5882,2.8405,2.8098,3.0641
-2.6417,2.1039,2.3702,2.5574,2.699,2.563,2.5295,2.6049,2.6282,2.8405,2.8154,3.0268
-2.6333,2.1327,2.3982,2.5686,2.6925,2.5546,2.5463,2.6366,2.6468,2.8322,2.8266,2.9961
-2.625,2.305,2.5509,2.7111,2.7502,2.5928,2.5649,2.6412,2.6524,2.821,2.8592,2.9495
-2.6167,2.482,2.8471,2.9234,2.8983,2.6673,2.5602,2.645,2.6655,2.807,2.8676,2.9802
-2.6083,2.712,3.1581,3.1963,3.0371,2.7651,2.5807,2.6738,2.6915,2.8284,2.8564,2.9849
-2.6,2.9802,3.4115,3.4375,3.2112,2.8759,2.6245,2.7064,2.7344,2.8676,2.848,2.9924
-2.5917,3.2308,3.6732,3.6657,3.3779,2.9896,2.6878,2.7502,2.766,2.8936,2.8704,2.9924
-2.5833,3.4226,3.9041,3.8855,3.5074,3.1265,2.7511,2.7614,2.7782,2.9132,2.8946,3.0017
-2.575,3.5707,4.1239,4.0392,3.6257,3.2121,2.8452,2.7856,2.794,2.9262,2.916,2.9793
-2.5667,3.729,4.2562,4.1509,3.7123,3.2829,2.8825,2.8182,2.7958,2.9179,2.889,2.9542
-2.5583,3.8082,4.3251,4.2487,3.783,3.3602,2.9151,2.8294,2.8042,2.8983,2.8461,2.9318
-2.55,3.8604,4.3512,4.3139,3.7886,3.4105,2.9802,2.8573,2.8256,2.9039,2.8229,2.9104
-2.5417,3.8641,4.3447,4.354,3.7728,3.404,3.0073,2.889,2.8219,2.8946,2.8024,2.9048
-2.5333,3.8483,4.2953,4.3381,3.7579,3.3882,3.0231,2.8731,2.8024,2.848,2.794,2.889
-2.525,3.784,4.245,4.3102,3.7253,3.3491,3.0259,2.8527,2.7698,2.8098,2.7744,2.8601
-2.5167,3.6489,4.1491,4.2031,3.6359,3.2801,2.9942,2.8033,2.7288,2.7381,2.7195,2.835
-2.5083,3.5046,3.9861,4.0587,3.5502,3.2075,2.9365,2.7726,2.685,2.6841,2.6459,2.8014
-2.5,3.3286,3.7803,3.9004,3.4636,3.1348,2.8974,2.7297,2.6608,2.658,2.644,2.8098
-2.4917,3.1628,3.5968,3.7057,3.3435,3.0352,2.8322,2.6887,2.6329,2.6124,2.6189,2.8173
-2.4833,2.9765,3.363,3.512,3.2047,2.9365,2.7735,2.6692,2.5649,2.5667,2.5938,2.8238
-2.475,2.7493,3.1106,3.3137,3.065,2.8424,2.6981,2.604,2.5602,2.5314,2.5993,2.7865
-2.4667,2.5556,2.8694,3.0967,2.9411,2.7241,2.6366,2.5444,2.5211,2.5267,2.5612,2.7642
-2.4583,2.4205,2.6701,2.8918,2.8024,2.6329,2.5872,2.5341,2.5015,2.5192,2.5882,2.7782
-2.45,2.3758,2.5314,2.7586,2.7353,2.5807,2.5304,2.5453,2.5407,2.5341,2.6161,2.7847
-2.4417,2.4103,2.4969,2.739,2.7083,2.5733,2.5202,2.55,2.5779,2.5705,2.6394,2.7912
-2.4333,2.5463,2.5844,2.8266,2.7493,2.6236,2.5686,2.5751,2.6273,2.5733,2.6338,2.794
-2.425,2.7958,2.7763,3.0035,2.8499,2.6711,2.5658,2.5844,2.6114,2.5965,2.6236,2.7595
-2.4167,3.0156,2.9961,3.2075,2.983,2.739,2.5807,2.59,2.6189,2.5742,2.6506,2.7651
-2.4083,3.2773,3.2243,3.4366,3.1395,2.8443,2.6291,2.6282,2.6366,2.5919,2.6357,2.7782
-2.4,3.5018,3.485,3.6545,3.3332,2.9486,2.6971,2.6422,2.6664,2.5807,2.6515,2.7539
-2.3917,3.6955,3.6806,3.8492,3.4645,3.0706,2.7679,2.6738,2.6915,2.6161,2.6757,2.7623
-2.3833,3.8073,3.8669,4.0178,3.5912,3.1572,2.8182,2.6962,2.7092,2.6357,2.6804,2.7474
-2.375,3.8799,4.014,4.096,3.6713,3.214,2.8815,2.7074,2.7074,2.6068,2.6645,2.7036
-2.3667,3.8911,4.1128,4.096,3.6862,3.2466,2.9132,2.7428,2.6897,2.5956,2.6766,2.7009
-2.3583,3.8911,4.1584,4.1146,3.6964,3.2643,2.9346,2.7893,2.6906,2.5807,2.6552,2.699
-2.35,3.8389,4.1183,4.0979,3.6629,3.2736,2.9449,2.7605,2.7157,2.5435,2.6394,2.7139
-2.3417,3.7179,4.0634,4.0317,3.6331,3.2531,2.9551,2.7614,2.6999,2.509,2.6543,2.6832
-2.3333,3.5763,3.9144,3.9162,3.5716,3.2187,2.9029,2.7474,2.6673,2.4168,2.6589,2.6711
-2.325,3.4031,3.7551,3.798,3.4766,3.147,2.8778,2.7269,2.6366,2.3572,2.6506,2.6915
-2.3167,3.1972,3.5847,3.6294,3.3602,3.0659,2.8415,2.7046,2.6459,2.3265,2.6282,2.713
-2.3083,2.983,3.3612,3.4832,3.2485,2.9858,2.767,2.6711,2.6133,2.3348,2.6385,2.699
-2.3,2.8052,3.1451,3.3062,3.1386,2.902,2.7195,2.6422,2.5938,2.3116,2.6291,2.7204
-2.2917,2.631,2.9942,3.1432,3.0296,2.8173,2.6655,2.6124,2.5835,2.3246,2.6412,2.7409
-2.2833,2.5248,2.8452,3.0026,2.9374,2.7577,2.6291,2.5928,2.5882,2.3265,2.6738,2.7428
-2.275,2.4587,2.78,2.9765,2.9067,2.7064,2.6124,2.5714,2.5882,2.3591,2.6757,2.7539
-2.2667,2.5174,2.821,2.983,2.9355,2.7223,2.6291,2.5993,2.5854,2.3479,2.6785,2.7232
-2.2583,2.6906,3.0138,3.119,3.0408,2.8014,2.6757,2.6114,2.6208,2.3935,2.6738,2.7362
-2.25,2.9411,3.2643,3.3509,3.1917,2.8964,2.7279,2.6068,2.631,2.4093,2.6813,2.7139
-2.2417,3.1619,3.5102,3.5754,3.3705,3.0194,2.7586,2.6496,2.644,2.4065,2.6981,2.7241
-2.2333,3.3714,3.7188,3.7812,3.5279,3.119,2.8107,2.6534,2.6263,2.3768,2.6878,2.7279
-2.225,3.5325,3.8753,3.9172,3.6303,3.1982,2.8592,2.658,2.6431,2.3721,2.6832,2.7157
-2.2167,3.6564,4.0354,4.0233,3.7281,3.242,2.8974,2.7064,2.6468,2.373,2.6655,2.699
-2.2083,3.7356,4.1109,4.055,3.7924,3.2969,2.9244,2.7372,2.6506,2.3339,2.6906,2.6953
-2.2,3.7477,4.1239,4.0476,3.8166,3.3286,2.9449,2.766,2.6487,2.319,2.6887,2.6915
-2.1917,3.7281,4.0802,3.9935,3.8073,3.3379,2.9551,2.7837,2.6617,2.2678,2.6897,2.699
-2.1833,3.6508,3.9675,3.9228,3.7365,3.309,2.9486,2.7614,2.6273,2.2408,2.6794,2.6897
-2.175,3.5204,3.825,3.8222,3.6182,3.268,2.916,2.7474,2.618,2.1989,2.6571,2.699
-2.1667,3.364,3.6536,3.6461,3.4785,3.1814,2.8554,2.7316,2.5816,2.1896,2.6599,2.6925
-2.1583,3.1777,3.4683,3.4711,3.3397,3.1376,2.8573,2.6617,2.5788,2.1625,2.6468,2.6915
-2.15,2.9989,3.2643,3.3062,3.2028,3.0659,2.7903,2.6403,2.591,2.1542,2.6534,2.7344
-2.1417,2.8126,3.0818,3.1786,3.0874,2.9765,2.767,2.6142,2.59,2.1737,2.658,2.7651
-2.1333,2.6683,2.9607,3.1116,2.9998,2.9085,2.7465,2.6291,2.5798,2.1793,2.6561,2.7362
-2.125,2.6105,2.8974,3.0715,2.9747,2.8657,2.7213,2.6198,2.5649,2.2073,2.6478,2.7325
-2.1167,2.699,3.0259,3.1563,3.0147,2.8545,2.7241,2.6021,2.5509,2.2091,2.631,2.7306
-2.1083,2.8815,3.1963,3.323,3.1404,2.9318,2.7306,2.6003,2.5407,2.2007,2.6282,2.6925
-2.1,3.1041,3.4729,3.513,3.2792,2.9765,2.753,2.5956,2.523,2.1849,2.6068,2.6738
-2.0917,3.3183,3.6732,3.7151,3.3956,3.0464,2.807,2.6114,2.5267,2.1532,2.5602,2.6431
-2.0833,3.513,3.7821,3.9032,3.5083,3.0948,2.8256,2.6142,2.5127,2.1039,2.5407,2.6506
-2.075,3.5828,3.9088,4.0289,3.607,3.1209,2.8284,2.5947,2.4736,2.0927,2.5295,2.6161
-2.0667,3.6555,3.9451,4.0969,3.6583,3.1581,2.8145,2.5938,2.4727,2.0443,2.536,2.5891
-2.0583,3.6583,3.9256,4.096,3.6378,3.1423,2.8014,2.5863,2.4559,2.0145,2.5211,2.5844
-2.05,3.5856,3.8864,4.0252,3.6499,3.1125,2.7856,2.5509,2.4522,1.993,2.4764,2.5826
-2.0417,3.4869,3.7765,3.8967,3.6135,3.092,2.7642,2.5453,2.4289,1.9623,2.4876,2.5695
-2.0333,3.3453,3.6573,3.7477,3.5232,3.0473,2.6953,2.5006,2.4205,1.9269,2.4708,2.5621
-2.025,3.1581,3.4878,3.5921,3.4189,2.9849,2.6636,2.4745,2.4038,1.9018,2.4745,2.5574
-2.0167,2.9532,3.2839,3.4115,3.309,2.9169,2.5947,2.4559,2.3972,1.913,2.4541,2.5341
-2.0083,2.7977,3.1572,3.2876,3.2103,2.8676,2.5584,2.414,2.3935,1.9297,2.4466,2.5276
-2,2.6934,3.0631,3.2112,3.1423,2.8247,2.5425,2.4,2.3628,1.9483,2.4438,2.5807
-1.9917,2.6915,3.0827,3.2457,3.1404,2.8135,2.55,2.3889,2.3311,1.9279,2.4121,2.5649
-1.9833,2.807,3.2373,3.3481,3.1861,2.8275,2.5183,2.3851,2.3162,1.912,2.3982,2.5137
-1.975,2.9924,3.4468,3.5092,3.2643,2.8825,2.5556,2.3712,2.2873,1.8962,2.3749,2.4783
-1.9667,3.1917,3.6489,3.6759,3.364,2.9272,2.5723,2.3442,2.2743,1.8999,2.3199,2.4112
-1.9583,3.3947,3.7924,3.824,3.4673,2.9346,2.5546,2.3404,2.2268,1.8636,2.3116,2.4224
-1.95,3.5092,3.9116,3.9656,3.5344,2.9821,2.5537,2.332,2.2231,1.8254,2.2808,2.3982
-1.9417,3.5716,3.9758,4.0289,3.5446,2.983,2.5276,2.3153,2.2082,1.804,2.265,2.3795
-1.9333,3.5791,3.9321,4.014,3.5372,2.9514,2.5341,2.3274,2.1886,1.7621,2.2482,2.3507
-1.925,3.5186,3.8492,3.9814,3.4739,2.9402,2.5099,2.3032,2.184,1.7453,2.2473,2.3246
-1.9167,3.3966,3.7328,3.8669,3.404,2.888,2.4885,2.2687,2.1383,1.7332,2.224,2.3106
-1.9083,3.269,3.5707,3.7439,3.3425,2.8508,2.4568,2.2361,2.1383,1.7285,2.211,2.3097
-1.9,3.1311,3.4413,3.6089,3.2531,2.7931,2.4242,2.2259,2.143,1.7108,2.2035,2.319
-1.8917,3.0389,3.282,3.472,3.2047,2.7204,2.387,2.2203,2.1579,1.7174,2.184,2.3237
-1.8833,2.9765,3.1917,3.404,3.1646,2.7157,2.3628,2.2017,2.1244,1.6885,2.1942,2.3218
-1.875,3.0073,3.2392,3.4301,3.1823,2.7148,2.3348,2.1747,2.1057,1.6783,2.1765,2.3209
-1.8667,3.1386,3.3667,3.513,3.2336,2.7316,2.3283,2.1421,2.0675,1.6624,2.157,2.2901
-1.8583,3.309,3.58,3.6685,3.3155,2.7605,2.3274,2.1113,2.0275,1.6382,2.13,2.2622
-1.85,3.499,3.7737,3.8138,3.3919,2.7716,2.3125,2.0936,2.0405,1.6019,2.0899,2.2436
-1.8417,3.6359,3.8995,3.893,3.444,2.7754,2.3116,2.0703,2.0135,1.5618,2.0573,2.2119
-1.8333,3.7132,3.9768,3.9265,3.4748,2.7735,2.3144,2.0703,1.9707,1.5451,2.0387,2.197
-1.825,3.6955,4.0038,3.9004,3.4739,2.7483,2.2818,2.0275,1.9455,1.5302,2.0415,2.1691
-1.8167,3.6471,3.9321,3.8343,3.4217,2.7623,2.2641,2.0284,1.9474,1.4948,2.034,2.1672
-1.8083,3.5204,3.8035,3.7672,3.3453,2.7334,2.2641,2.0238,1.9362,1.4743,2.0238,2.143
-1.8,3.418,3.6489,3.6676,3.2457,2.6804,2.238,2.0284,1.9055,1.4883,2.0042,2.1374
-1.7917,3.2662,3.5083,3.5307,3.1898,2.6599,2.2091,2.0107,1.9167,1.4715,1.993,2.1607
-1.7833,3.1898,3.3956,3.458,3.1274,2.6366,2.1868,2.0201,1.9046,1.4249,1.9921,2.1383
-1.775,3.2243,3.3556,3.4571,3.1004,2.6245,2.1886,1.9837,1.9008,1.4017,2.0033,2.1374
-1.7667,3.3518,3.4161,3.5409,3.1442,2.6059,2.1774,1.966,1.8887,1.4063,1.9865,2.1421
-1.7583,3.5474,3.6257,3.6247,3.2205,2.6403,2.1728,1.9428,1.8589,1.397,1.9605,2.1104
-1.75,3.7095,3.8166,3.7048,3.2894,2.6561,2.157,1.9362,1.8273,1.3374,1.9008,2.061
-1.7417,3.8287,3.9582,3.7756,3.3444,2.6869,2.1448,1.9353,1.8049,1.315,1.912,2.0201
-1.7333,3.8948,4.0317,3.8157,3.3565,2.6776,2.1355,1.9167,1.8049,1.2713,1.8841,1.994
-1.725,3.8669,4.0001,3.8538,3.322,2.6608,2.1281,1.9064,1.8096,1.2508,1.8543,1.9977
-1.7167,3.8017,3.9144,3.7821,3.2764,2.6496,2.1346,1.872,1.7993,1.2424,1.8478,1.9735
-1.7083,3.7132,3.7793,3.662,3.2215,2.6152,2.1234,1.8552,1.7881,1.2489,1.8599,1.98
-1.7,3.6098,3.6853,3.553,3.1488,2.5658,2.1132,1.8617,1.7807,1.2349,1.8766,1.9847
-1.6917,3.5223,3.608,3.4766,3.0715,2.5537,2.088,1.8654,1.7881,1.2005,1.8841,1.9865
-1.6833,3.5344,3.608,3.4748,3.0399,2.5574,2.1085,1.8645,1.8086,1.1902,1.8803,1.9949
-1.675,3.6601,3.7132,3.5083,3.052,2.5761,2.1169,1.8692,1.79,1.1912,1.8803,1.9698
-1.6667,3.8296,3.8548,3.6415,3.1414,2.59,2.1076,1.8599,1.7621,1.1781,1.8496,1.9409
-1.6583,3.9377,3.9945,3.7588,3.2215,2.5928,2.1057,1.8459,1.75,1.1465,1.7965,1.9148
-1.65,4.014,4.0885,3.8324,3.2587,2.6319,2.1206,1.844,1.7434,1.1204,1.7919,1.8757
-1.6417,3.9935,4.1249,3.8715,3.2764,2.6282,2.1448,1.8496,1.7509,1.0971,1.7863,1.8543
-1.6333,3.9321,4.0662,3.8557,3.2885,2.6189,2.1337,1.8589,1.7472,1.0999,1.7723,1.8301
-1.625,3.8203,3.9693,3.7961,3.2373,2.6282,2.1132,1.8543,1.7239,1.126,1.7509,1.8049
-1.6167,3.662,3.8296,3.7216,3.1972,2.5965,2.0992,1.8524,1.7453,1.1036,1.7379,1.8161
-1.6083,3.5465,3.7542,3.6704,3.1749,2.5649,2.1001,1.844,1.7472,1.0869,1.736,1.8468
-1.6,3.5307,3.7551,3.634,3.1805,2.5565,2.0974,1.8505,1.7453,1.0673,1.7444,1.8366
-1.5917,3.635,3.7952,3.7048,3.2336,2.59,2.1067,1.844,1.75,1.0673,1.7295,1.7919
-1.5833,3.7616,3.9228,3.7868,3.3267,2.6403,2.0927,1.8124,1.7276,1.0291,1.6987,1.749
-1.575,3.8799,4.0336,3.8771,3.4077,2.7213,2.1104,1.7965,1.7304,0.99839,1.6634,1.7062
-1.5667,3.9116,4.0643,3.9311,3.445,2.7456,2.1486,1.7928,1.7118,1.0142,1.6354,1.681
-1.5583,3.8902,4.0485,3.9414,3.4478,2.7735,2.1896,1.8226,1.7053,0.99001,1.6214,1.6913
-1.55,3.8073,3.9563,3.8818,3.4115,2.7986,2.2007,1.818,1.6764,0.99279,1.6419,1.6801
-1.5417,3.6908,3.825,3.7467,3.3323,2.7958,2.2352,1.8235,1.7025,0.98535,1.6485,1.6773
-1.5333,3.5837,3.7328,3.6406,3.2615,2.7483,2.2333,1.8571,1.7313,0.98349,1.6596,1.6773
-1.525,3.5698,3.7272,3.6666,3.2727,2.7809,2.2547,1.8487,1.7351,0.95182,1.654,1.6578
-1.5167,3.6657,3.8184,3.7151,3.3165,2.7949,2.2678,1.8282,1.7034,0.94344,1.6447,1.6457
-1.5083,3.7654,3.9097,3.8278,3.3891,2.8508,2.3013,1.8422,1.6727,0.94437,1.6028,1.6093
-1.5,3.8287,3.9656,3.8855,3.4729,2.8713,2.3116,1.8757,1.6606,0.95741,1.5991,1.5823
-1.4917,3.8324,3.9554,3.879,3.4925,2.8974,2.3293,1.9046,1.6485,0.95554,1.5618,1.5805
-1.4833,3.7365,3.9088,3.8501,3.4813,2.9281,2.3898,1.9428,1.654,0.90991,1.5879,1.5739
-1.475,3.6163,3.8222,3.7691,3.418,2.9188,2.4289,1.9949,1.6634,0.92574,1.6224,1.5777
-1.4667,3.5074,3.7207,3.6983,3.3826,2.9039,2.4308,2.0247,1.7034,0.91922,1.6112,1.5814
-1.4583,3.4655,3.6415,3.6368,3.3546,2.9029,2.4429,2.0461,1.6997,0.92295,1.6159,1.5898
-1.45,3.5269,3.6536,3.6964,3.377,2.929,2.4466,2.0759,1.7015,0.91922,1.6363,1.5786
-1.4417,3.6415,3.7356,3.7551,3.4571,2.9504,2.4568,2.0908,1.6866,0.93412,1.6224,1.5739
-1.4333,3.7048,3.8361,3.8073,3.5092,2.9784,2.4475,2.0731,1.7062,0.91829,1.6019,1.5544
-1.425,3.7113,3.8278,3.7914,3.4757,2.9914,2.4606,2.1001,1.7258,0.90711,1.5535,1.5367
-1.4167,3.6266,3.7626,3.7393,3.4142,2.9523,2.4848,2.1178,1.7844,0.90618,1.5404,1.5404
-1.4083,3.5493,3.6713,3.6424,3.3369,2.929,2.5127,2.129,1.8347,0.91177,1.5544,1.533
-1.4,3.4683,3.5744,3.5456,3.2829,2.9029,2.5015,2.1523,1.8487,0.92853,1.5488,1.5525
-1.3917,3.4571,3.526,3.5344,3.269,2.9132,2.5006,2.1765,1.8841,0.93971,1.5516,1.5702
-1.3833,3.5204,3.6117,3.5931,3.3109,2.9179,2.522,2.1979,1.8906,0.94809,1.5255,1.5656
-1.375,3.6042,3.7067,3.6573,3.3369,2.9132,2.5015,2.2007,1.9018,0.92574,1.5283,1.5544
-1.3667,3.6173,3.7179,3.6154,3.3407,2.8871,2.4941,2.1868,1.9297,0.9602,1.4966,1.5358
-1.3583,3.526,3.6629,3.5539,3.3155,2.8918,2.4932,2.1756,1.9074,0.96579,1.4985,1.5143
-1.35,3.417,3.54,3.4589,3.2215,2.8769,2.4736,2.1821,1.9511,1.0245,1.5562,1.5209
-1.3417,3.3472,3.4627,3.3984,3.146,2.8312,2.4773,2.2082,1.9707,1.0636,1.5739,1.5199
-1.3333,3.3714,3.4347,3.3919,3.1106,2.8024,2.4866,2.1979,1.9698,1.0692,1.5674,1.5264
-1.325,3.4413,3.4906,3.4357,3.133,2.7772,2.4531,2.1802,1.9958,1.0925,1.614,1.5237
-1.3167,3.5074,3.5381,3.458,3.1395,2.7772,2.4308,2.17,1.9865,1.1018,1.628,1.5115
-1.3083,3.5083,3.5335,3.4617,3.1116,2.7325,2.3944,2.1448,1.9744,1.0915,1.6512,1.5339
-1.3,3.4459,3.445,3.3966,3.0622,2.6925,2.4028,2.1355,1.9875,1.1195,1.709,1.5823
-1.2917,3.3621,3.3844,3.2876,3.011,2.6636,2.387,2.1337,2.0154,1.1483,1.7583,1.6149
-1.2833,3.3574,3.3789,3.2317,2.9719,2.6357,2.3497,2.1151,1.9809,1.1791,1.7723,1.6401
-1.275,3.3751,3.4226,3.2466,2.9504,2.5844,2.305,2.0769,1.9605,1.1828,1.7649,1.6354
-1.2667,3.4478,3.499,3.309,2.9374,2.563,2.2752,2.0433,1.9083,1.1884,1.7639,1.6457
-1.2583,3.4394,3.4832,3.3165,2.9439,2.5388,2.2305,2.0126,1.9008,1.1902,1.7546,1.6596
-1.25,3.364,3.3947,3.242,2.8871,2.4978,2.197,2.0089,1.9018,1.2033,1.7667,1.6932
-1.2417,3.2885,3.3071,3.1907,2.862,2.4829,2.1765,1.9865,1.8599,1.2359,1.7723,1.7127
-1.2333,3.2513,3.2848,3.1591,2.8378,2.4727,2.1691,1.9865,1.8347,1.2228,1.7854,1.7276
-1.225,3.2708,3.2801,3.1665,2.8471,2.4541,2.1355,1.9483,1.7993,1.2163,1.79,1.7332
-1.2167,3.2904,3.3295,3.1674,2.8303,2.4447,2.1309,1.9223,1.7993,1.2228,1.7481,1.7248
-1.2083,3.2727,3.309,3.1544,2.7949,2.4038,2.1132,1.9223,1.8096,1.2405,1.7323,1.7174
-1.2,3.2205,3.2326,3.0529,2.7465,2.3665,2.0759,1.9027,1.8198,1.2592,1.749,1.7174
-1.1917,3.1823,3.1768,2.984,2.699,2.3432,2.0573,1.8748,1.8049,1.2303,1.7472,1.7267
-1.1833,3.2215,3.2131,3.0082,2.6869,2.3106,2.0424,1.8524,1.7658,1.2498,1.7472,1.7472
-1.175,3.2988,3.2662,3.0473,2.6664,2.278,2.0052,1.8226,1.723,1.2331,1.7537,1.7332
-1.1667,3.2876,3.2783,3.0371,2.6412,2.2324,1.9642,1.7965,1.7258,1.2536,1.7081,1.7258
-1.1583,3.255,3.2187,2.9933,2.6031,2.224,1.9316,1.7611,1.7053,1.2377,1.6959,1.7369
-1.15,3.241,3.1898,2.9346,2.5826,2.1896,1.9139,1.7565,1.6801,1.2266,1.7118,1.722
-1.1417,3.2643,3.2131,2.956,2.55,2.1607,1.8636,1.7509,1.6745,1.1996,1.7015,1.7258
-1.1333,3.2922,3.2643,2.984,2.5621,2.143,1.8682,1.722,1.6466,1.1921,1.6745,1.723
-1.125,3.2373,3.2522,2.9858,2.5705,2.1458,1.844,1.6904,1.6149,1.2098,1.6606,1.7332
-1.1167,3.147,3.1972,2.9234,2.5174,2.1244,1.8478,1.6578,1.6335,1.194,1.6457,1.7202
-1.1083,3.1209,3.1265,2.9057,2.5015,2.116,1.8366,1.6634,1.6382,1.2098,1.6391,1.7099
-1.1,3.1665,3.1572,2.8964,2.4811,2.1076,1.8161,1.6783,1.6159,1.2005,1.6531,1.7183
-1.0917,3.1665,3.1628,2.8992,2.4727,2.102,1.8152,1.6848,1.614,1.2051,1.6699,1.6941
-1.0833,3.1507,3.106,2.8825,2.4755,2.1067,1.8403,1.6801,1.6242,1.1996,1.6699,1.7304
-1.075,3.1153,3.0725,2.8312,2.4438,2.089,1.8301,1.6745,1.6047,1.1791,1.6345,1.7164
-1.0667,3.1265,3.0995,2.8052,2.4215,2.0582,1.8254,1.695,1.6382,1.1893,1.6522,1.7258
-1.0583,3.1218,3.0929,2.7958,2.4252,2.0294,1.8031,1.6689,1.6466,1.1921,1.6596,1.7127
-1.05,3.0715,3.0874,2.7782,2.3777,2.0107,1.7863,1.6838,1.6317,1.2191,1.654,1.7136
-1.0417,3.025,3.0277,2.767,2.3479,1.9893,1.7742,1.6876,1.6438,1.2396,1.6512,1.7053
-1.0333,3.024,3.0007,2.739,2.3432,2.0024,1.7751,1.6857,1.6242,1.2079,1.6308,1.6913
-1.025,3.0231,2.9924,2.7344,2.3414,1.9958,1.7975,1.6866,1.6028,1.1986,1.6252,1.6801
-1.0167,3.0259,2.9886,2.6925,2.3283,1.9809,1.7965,1.6615,1.6056,1.193,1.5879,1.655
-1.0083,2.9896,2.9616,2.6897,2.3134,1.9958,1.7854,1.654,1.6028,1.18,1.5777,1.628
-1,3.0026,2.957,2.699,2.319,1.9903,1.7686,1.6568,1.5693,1.1632,1.5544,1.5851
-0.99167,2.9532,2.9756,2.6934,2.3199,1.9958,1.7667,1.6233,1.5451,1.1409,1.5339,1.5432
-0.98333,2.9383,2.9467,2.6878,2.3041,1.9809,1.7677,1.5982,1.5311,1.1008,1.4538,1.5162
-0.975,2.9383,2.943,2.6757,2.319,1.9865,1.7593,1.5861,1.5115,1.0757,1.4063,1.4957
-0.96667,2.9672,2.9616,2.6962,2.3293,1.9819,1.7388,1.5581,1.464,1.0459,1.383,1.4315
-0.95833,2.9933,2.9504,2.6878,2.3348,1.9679,1.7062,1.5441,1.4287,1.0161,1.3514,1.3961
-0.95,2.9979,2.9262,2.686,2.2985,1.9623,1.6866,1.5181,1.4091,0.98255,1.3039,1.3467
-0.94167,2.9756,2.9663,2.6757,2.2929,1.9334,1.6671,1.4873,1.3867,0.96206,1.261,1.3104
-0.93333,3.0045,2.9979,2.6813,2.2911,1.9111,1.6149,1.4287,1.3299,0.91363,1.2424,1.2629
-0.925,3.0138,2.9942,2.6832,2.2557,1.8757,1.5637,1.384,1.2769,0.89408,1.1781,1.2443
-0.91667,3.011,2.9849,2.6757,2.2445,1.8347,1.5115,1.343,1.2294,0.84099,1.1586,1.2126
-0.90833,3.0203,3.0082,2.6683,2.2166,1.7751,1.4724,1.2983,1.2023,0.85496,1.1316,1.1697
-0.9,3.0119,3.0045,2.6571,2.1765,1.7611,1.4529,1.2759,1.1791,0.81584,1.1232,1.1297
-0.89167,3.0305,2.997,2.644,2.1719,1.7127,1.4007,1.2247,1.1437,0.79163,1.0962,1.0952
-0.88333,3.0436,2.9942,2.6161,2.1123,1.6494,1.3616,1.18,1.1083,0.7758,1.0748,1.072
-0.875,3.0315,2.9896,2.6003,2.0713,1.5898,1.3216,1.1539,1.085,0.74506,1.0338,1.045
-0.86667,3.025,2.9989,2.6114,2.0182,1.5888,1.275,1.1129,1.0328,0.7106,1.0049,1.045
-0.85833,3.0678,3.0184,2.5882,2.0107,1.532,1.2191,1.0757,1.0058,0.71154,1.0179,1.0366
-0.85,3.0529,2.9858,2.5723,1.9763,1.5013,1.1865,1.0692,0.98535,0.67522,0.99279,1.0161
-0.84167,3.0678,2.9905,2.5593,1.9772,1.451,1.1455,1.031,0.97045,0.66124,0.97882,0.97231
-0.83333,3.0874,2.9961,2.5509,1.9521,1.4482,1.126,1.0105,0.94716,0.63516,0.94344,0.95741
-0.825,3.0734,2.9979,2.5509,1.9381,1.437,1.1316,0.95368,0.92388,0.61095,0.92574,0.94996
-0.81667,3.0808,2.9877,2.5584,1.9334,1.41,1.1008,0.93319,0.90804,0.57835,0.92388,0.94437
-0.80833,3.0389,2.9858,2.5574,1.939,1.41,1.0738,0.90246,0.89687,0.57091,0.92015,0.91829
-0.8,3.0594,2.9747,2.5509,1.9539,1.4091,1.0617,0.88383,0.86241,0.56532,0.89221,0.89873
-0.79167,3.0454,2.9756,2.549,1.9465,1.4259,1.0664,0.89966,0.85589,0.56625,0.88196,0.92947
-0.78333,3.0445,2.9672,2.563,1.9781,1.4482,1.0775,0.89687,0.86707,0.55134,0.84285,0.8978
-0.775,3.0082,2.9244,2.5612,1.98,1.4873,1.1064,0.88662,0.85403,0.53738,0.84378,0.88569
-0.76667,2.9812,2.8834,2.549,1.9726,1.5069,1.1046,0.90246,0.8503,0.53365,0.87265,0.9155
-0.75833,2.9681,2.9067,2.5304,1.9763,1.4827,1.1129,0.90339,0.86055,0.56625,0.88383,0.90898
-0.75,2.9616,2.8974,2.5192,1.9828,1.5004,1.1595,0.95275,0.8652,0.57463,0.88104,0.88011
-0.74167,2.9318,2.8769,2.496,1.9949,1.5302,1.1986,0.99094,0.90525,0.64076,0.86055,0.90618
-0.73333,2.9095,2.862,2.4606,1.9632,1.5283,1.2294,1.0161,0.92667,0.64169,0.89873,0.93412
-0.725,2.9011,2.8238,2.4252,1.939,1.5367,1.2321,1.0626,0.96486,0.67615,0.93412,0.93971
-0.71667,2.8573,2.7986,2.414,1.913,1.5246,1.2582,1.1027,0.98069,0.73575,0.99746,0.98721
-0.70833,2.8443,2.7903,2.3982,1.8841,1.519,1.262,1.1325,1.0487,0.80094,1.0384,1.045
-0.7,2.8191,2.7418,2.3488,1.8384,1.478,1.2713,1.1697,1.1083,0.87917,1.0803,1.071
-0.69167,2.8005,2.7195,2.319,1.8189,1.4817,1.2824,1.2191,1.1642,0.94157,1.1493,1.1176
-0.68333,2.7847,2.6915,2.2948,1.7909,1.4566,1.2796,1.2368,1.2145,0.97417,1.2033,1.1996
-0.675,2.7334,2.6636,2.2529,1.7937,1.4445,1.2899,1.2545,1.2349,1.0524,1.2629,1.2461
-0.66667,2.7418,2.6431,2.2436,1.7332,1.4464,1.2815,1.2666,1.2592,1.0664,1.2973,1.2983
-0.65833,2.7241,2.658,2.2268,1.7146,1.438,1.2806,1.2741,1.2899,1.1325,1.3318,1.3346
-0.65,2.7167,2.6422,2.1914,1.6801,1.4231,1.2955,1.2508,1.2899,1.1111,1.3355,1.3439
-0.64167,2.7055,2.6357,2.1597,1.709,1.4268,1.2964,1.2545,1.2796,1.0841,1.329,1.3374
-0.63333,2.7204,2.6189,2.1905,1.7202,1.4491,1.2526,1.2331,1.2377,1.0524,1.2983,1.3141
-0.625,2.6962,2.5975,2.2147,1.7267,1.3998,1.2135,1.2033,1.1856,1.0384,1.2433,1.2983
-0.61667,2.6906,2.6124,2.224,1.7099,1.3635,1.2014,1.1446,1.1288,1.0207,1.1958,1.2564
-0.60833,2.7018,2.6124,2.2203,1.7053,1.3448,1.1567,1.1018,1.1008,0.97324,1.1493,1.2117
-0.6,2.6971,2.6236,2.2054,1.6755,1.2862,1.0999,1.0151,1.0217,0.96765,1.099,1.1697
-0.59167,2.6785,2.604,2.1532,1.6401,1.2424,1.0524,0.96579,0.98069,0.92202,1.0515,1.1409
-0.58333,2.6813,2.5807,2.1262,1.5795,1.1716,0.98721,0.9304,0.94157,0.90339,1.0263,1.1129
-0.575,2.6748,2.5761,2.0964,1.5125,1.0952,0.92202,0.87079,0.90246,0.88756,1.017,1.0962
-0.56667,2.6478,2.5649,2.1057,1.4501,1.0384,0.87265,0.8475,0.85589,0.87824,0.95834,1.0915
-0.55833,2.644,2.5574,2.0582,1.4203,0.99652,0.80746,0.8056,0.83913,0.87079,0.93878,1.0524
-0.55,2.6701,2.5509,2.0443,1.3979,0.93785,0.75903,0.75251,0.81957,0.83727,0.94064,1.0328
-0.54167,2.6496,2.5435,2.0517,1.3849,0.92667,0.73296,0.73575,0.76742,0.82609,0.92853,1.0189
-0.53333,2.6124,2.4978,2.0545,1.3691,0.91736,0.7283,0.70315,0.7404,0.81678,0.9155,1.0301
-0.525,2.5891,2.4941,2.0489,1.3998,0.9006,0.71247,0.71526,0.73761,0.83075,0.91177,1.0328
-0.51667,2.5649,2.4773,2.0266,1.4324,0.93412,0.75158,0.72271,0.74972,0.87265,0.91084,1.0384
-0.50833,2.5314,2.4606,2.0135,1.4361,0.96486,0.78604,0.74413,0.7581,0.89408,0.92667,1.0366
-0.5,2.4904,2.4298,2.0089,1.4342,1.0533,0.85496,0.81771,0.83354,0.95741,0.94344,1.0254
-0.49167,2.4727,2.3758,1.9632,1.4566,1.1008,0.9602,0.89314,0.89501,0.97231,0.96579,1.0012
-0.48333,2.4429,2.3591,1.9483,1.4622,1.1437,1.0105,0.98162,0.95741,1.004,0.96579,1.004
-0.475,2.4112,2.3339,1.9567,1.4519,1.1558,1.0748,1.0151,0.99187,1.0477,0.9751,1.0142
-0.46667,2.3907,2.3339,1.94,1.4668,1.1819,1.0952,1.0422,1.0226,1.0952,1.0263,1.0571
-0.45833,2.3814,2.3144,1.9474,1.4566,1.1465,1.0636,1.0179,1.0235,1.1297,1.0803,1.0925
-0.45,2.3553,2.292,1.9157,1.4445,1.1176,1.017,0.98814,1.0114,1.1474,1.0999,1.139
-0.44167,2.3497,2.2873,1.8915,1.397,1.0738,0.93505,0.95275,0.97976,1.166,1.1083,1.2107
-0.43333,2.3507,2.3032,1.8785,1.3216,0.99652,0.86986,0.88196,0.95741,1.166,1.1232,1.2601
-0.425,2.3348,2.2659,1.8431,1.2741,0.9127,0.82329,0.84006,0.92574,1.207,1.1427,1.3067
-0.41667,2.3218,2.2706,1.8394,1.2424,0.85869,0.79442,0.83168,0.92574,1.2508,1.1399,1.3849
-0.40833,2.3097,2.2557,1.831,1.2172,0.84564,0.75997,0.80839,0.9453,1.2294,1.1744,1.3886
-0.4,2.305,2.2445,1.8403,1.2508,0.87079,0.76369,0.83447,0.93226,1.2582,1.2154,1.3821
-0.39167,2.2678,2.2287,1.8459,1.2806,0.91456,0.82515,0.84472,0.92667,1.2545,1.2172,1.3774
-0.38333,2.237,2.1998,1.8515,1.3393,0.96952,0.89408,0.88569,0.95088,1.2601,1.1949,1.3393
-0.375,2.1951,2.1849,1.8375,1.3709,1.0496,0.96765,0.92015,0.98628,1.2349,1.2079,1.3746
-0.36667,2.1672,2.1616,1.8524,1.4054,1.1064,0.99746,0.97603,1.0142,1.2443,1.2023,1.3691
-0.35833,2.1588,2.1039,1.8282,1.4044,1.1241,1.0226,1.0151,1.045,1.3225,1.2582,1.4184
-0.35,2.1374,2.0908,1.8105,1.3644,1.072,0.99373,1.045,1.1008,1.4165,1.3327,1.5134
-0.34167,2.1402,2.0964,1.7742,1.3067,1.0151,0.97231,1.0636,1.139,1.5255,1.4268,1.6103
-0.33333,2.1318,2.0825,1.777,1.2424,0.97603,0.94996,1.0692,1.2014,1.6224,1.5041,1.7183
-0.325,2.1216,2.0759,1.7649,1.2396,0.96672,0.96393,1.0841,1.2191,1.7155,1.5861,1.8124
-0.31667,2.0908,2.0918,1.7919,1.3029,1.0142,1.0049,1.1036,1.2377,1.7118,1.6196,1.8394
-0.30833,2.0499,2.0415,1.8077,1.3886,1.1083,1.0459,1.1334,1.2489,1.7062,1.6168,1.8282
-0.3,2.0284,2.0266,1.8124,1.438,1.1837,1.0878,1.1548,1.288,1.7416,1.641,1.8338
-0.29167,2.034,2.0266,1.7956,1.4296,1.1623,1.1409,1.1968,1.3346,1.8021,1.6838,1.8552
-0.28333,2.0331,1.9996,1.7556,1.3793,1.1316,1.1558,1.2945,1.4277,1.9055,1.7686,1.9018
-0.275,2.0135,1.9856,1.7416,1.3504,1.1372,1.1688,1.3262,1.5106,1.9605,1.8245,1.9549
-0.26667,2.0014,1.9651,1.7732,1.4007,1.1735,1.2033,1.3672,1.5423,1.9828,1.8664,1.9958
-0.25833,2.0182,1.9744,1.776,1.4901,1.2536,1.2498,1.4082,1.5693,1.994,1.8887,2.0098
-0.25,1.9837,1.9549,1.817,1.5302,1.3346,1.3244,1.4482,1.6093,2.0247,1.8822,2.0014
-0.24167,1.9903,1.939,1.7872,1.5441,1.3663,1.3905,1.5171,1.6634,2.0201,1.9092,2.0117
-0.23333,1.9455,1.9269,1.7779,1.5562,1.4063,1.438,1.5516,1.7099,1.9986,1.9064,1.9856
-0.225,1.898,1.8999,1.7649,1.5758,1.4324,1.4622,1.5665,1.7108,1.994,1.912,1.9726
-0.21667,1.8682,1.8645,1.7379,1.6075,1.4892,1.4892,1.5758,1.7015,1.9632,1.8757,1.9549
-0.20833,1.8692,1.8301,1.7192,1.6308,1.5162,1.5237,1.6159,1.6932,1.9623,1.8543,1.9353
-0.2,1.871,1.8329,1.7462,1.6708,1.6224,1.6335,1.6783,1.7323,2.0014,1.8571,1.9437
-0.19167,1.871,1.8459,1.7975,1.7304,1.6978,1.695,1.7407,1.7863,2.0266,1.9157,1.9642
-0.18333,1.8813,1.8682,1.8487,1.7928,1.7779,1.7863,1.7947,1.8133,2.0247,1.9483,1.9903
-0.175,1.8971,1.8841,1.8627,1.8319,1.8263,1.8347,1.8319,1.8207,2.0228,1.9474,1.9875
-0.16667,1.9046,1.8682,1.885,1.8543,1.8487,1.8692,1.8608,1.8682,2.0387,1.9288,1.9614
-0.15833,1.8915,1.8468,1.8599,1.8384,1.8599,1.8524,1.8301,1.845,1.9632,1.8841,1.9306
-0.15,1.7723,1.7453,1.749,1.7304,1.7686,1.7723,1.7975,1.7779,1.8803,1.7872,1.8217
-0.14167,1.614,1.6093,1.5972,1.6,1.6186,1.6373,1.7043,1.7099,1.8235,1.7313,1.7593
-0.13333,1.5423,1.5106,1.5413,1.5413,1.5749,1.6159,1.6401,1.6438,1.8627,1.7295,1.7658
-0.125,1.6317,1.5991,1.6028,1.6224,1.6373,1.6969,1.7267,1.7565,2.0415,1.8431,1.8943
-0.11667,1.9018,1.8729,1.8776,1.9232,1.9325,1.9744,1.994,2.0266,2.3032,2.1104,2.1458
-0.10833,2.2482,2.2007,2.2259,2.2585,2.2715,2.2901,2.2985,2.3274,2.4866,2.3795,2.4168
-0.1,2.4922,2.4671,2.4541,2.4559,2.4531,2.4568,2.4848,2.5109,2.4941,2.5202,2.5556
-0.091667,2.2957,2.2799,2.2641,2.2706,2.2659,2.2529,2.2948,2.3469,2.2873,2.3609,2.3907
-0.083333,1.8636,1.8692,1.8524,1.8682,1.8505,1.8915,1.9195,1.9707,2.0424,2.0191,2.0648
-0.075,1.5656,1.5553,1.5348,1.5516,1.5618,1.6112,1.6503,1.6913,1.8068,1.7779,1.8515
-0.066667,1.3579,1.3393,1.3411,1.3728,1.3793,1.4259,1.4696,1.5209,1.4417,1.6615,1.7332
-0.058333,1.1241,1.1148,1.1232,1.1632,1.2033,1.2396,1.3132,1.3746,1.2852,1.559,1.6634
-0.05,1.3579,1.3365,1.3318,1.3905,1.4957,1.5274,1.6019,1.6941,2.0685,1.8925,1.9716
-0.041667,2.645,2.6534,2.6142,2.6683,2.7856,2.8387,2.8694,2.9151,3.5791,3.0529,3.1656
-0.033333,4.1072,4.0606,4.0867,4.0867,4.1789,4.1854,4.2264,4.2171,4.6939,4.3018,4.3782
-0.025,4.4126,4.4024,4.3996,4.4164,4.4033,4.4043,4.4499,4.4741,4.3428,4.4965,4.5281
-0.016667,3.2187,3.242,3.2177,3.2643,3.2084,3.2894,3.364,3.4189,3.0995,3.5381,3.6117
-0.0083333,2.5155,2.5453,2.549,2.5938,2.5742,2.6589,2.7288,2.7865,2.6729,2.9411,3.0091
-8.1567e-15,1.967,1.9632,2.0163,2.0499,2.0731,2.1504,2.2547,2.3302,2.3106,2.4922,2.644
0.0083333,1.7537,1.7611,1.776,1.8366,1.8803,1.9698,2.0554,2.1318,2.3227,2.3758,2.509
0.016667,2.0825,2.089,2.1029,2.129,2.2156,2.2901,2.3646,2.4149,2.6599,2.6086,2.7446
0.025,2.3497,2.3572,2.3889,2.3926,2.4988,2.5826,2.6394,2.686,3.0846,2.8806,3.0287
0.033333,3.5977,3.567,3.5977,3.634,3.7914,3.7626,3.8361,3.8268,4.2189,3.9339,4.1165
0.041667,4.6483,4.6259,4.6371,4.6194,4.6846,4.679,4.7023,4.7414,4.4965,4.8047,4.8457
0.05,4.0494,4.0736,4.0327,4.0168,4.015,4.0531,4.0625,4.15,3.5335,4.1472,4.1947
0.058333,2.5509,2.5267,2.4997,2.5351,2.4643,2.5733,2.604,2.7306,2.1644,2.8033,2.8098
0.066667,1.1241,1.1399,1.1399,1.1874,1.1865,1.3178,1.3458,1.4817,1.5497,1.6485,1.7192
0.075,0.75158,0.77672,0.83633,0.88569,0.96486,1.0496,1.1306,1.2042,1.5376,1.438,1.5684
0.083333,1.1101,1.1427,1.1809,1.2284,1.3216,1.3746,1.4566,1.5497,1.6764,1.7285,1.872
0.091667,1.4659,1.4855,1.5134,1.5637,1.614,1.6708,1.7434,1.845,1.8478,2.0014,2.0769
0.1,1.749,1.831,1.8533,1.8878,1.9297,1.9837,2.0294,2.1011,2.1951,2.224,2.2669
0.10833,2.1383,2.1691,2.1989,2.1979,2.2538,2.292,2.3199,2.373,2.5006,2.4485,2.4969
0.11667,2.3395,2.3479,2.3721,2.3823,2.4084,2.4345,2.4727,2.4941,2.441,2.549,2.5816
0.125,2.2724,2.2864,2.2901,2.3227,2.3469,2.3851,2.4,2.4261,2.1728,2.4792,2.5276
0.13333,2.0154,2.0219,2.0182,2.0424,2.0675,2.1169,2.1458,2.1747,1.8869,2.2259,2.3199
0.14167,1.695,1.7025,1.7379,1.763,1.8086,1.858,1.8766,1.9148,1.7267,2.0219,2.1085
0.15,1.5097,1.5181,1.5907,1.6261,1.6568,1.6894,1.7202,1.7835,1.6978,1.9223,2.0033
0.15833,1.5106,1.5339,1.5963,1.627,1.6689,1.668,1.709,1.7826,1.7556,1.9316,2.0061
0.16667,1.6261,1.6475,1.6959,1.7258,1.75,1.7462,1.7835,1.8645,1.8319,1.9707,2.0741
0.175,1.7397,1.7649,1.8031,1.8133,1.8049,1.8282,1.8682,1.9418,1.8738,2.0675,2.1439
0.18333,1.8031,1.8207,1.8338,1.8329,1.8282,1.8692,1.9027,1.9679,1.899,2.1346,2.1849
0.19167,1.8263,1.8552,1.8347,1.8291,1.8282,1.8431,1.9148,1.9632,1.8915,2.1206,2.1709
0.2,1.8347,1.8366,1.8012,1.8114,1.7984,1.8207,1.9046,1.9549,1.8776,2.1272,2.1579
0.20833,1.8124,1.8207,1.7807,1.7351,1.7565,1.8049,1.8841,1.9623,1.8599,2.0908,2.1346
0.21667,1.7863,1.7565,1.7202,1.6485,1.681,1.7369,1.8273,1.9316,1.7928,2.0499,2.0936
0.225,1.7854,1.7295,1.6419,1.5702,1.5926,1.7127,1.7975,1.8962,1.7826,2.0433,2.0983
0.23333,1.7714,1.7369,1.5814,1.5413,1.5302,1.6382,1.7677,1.8785,1.8282,2.0582,2.1113
0.24167,1.804,1.7472,1.587,1.4827,1.4948,1.6159,1.7593,1.8757,1.8254,2.0825,2.1337
0.25,1.8245,1.7416,1.5814,1.4585,1.4799,1.6186,1.7416,1.8878,1.8347,2.0834,2.1635
0.25833,1.8608,1.776,1.6252,1.4613,1.4585,1.5833,1.7444,1.8701,1.7928,2.1001,2.1886
0.26667,1.8915,1.7965,1.6252,1.4305,1.4315,1.5199,1.6857,1.8384,1.75,2.1439,2.2184
0.275,1.8999,1.8133,1.5879,1.3858,1.3709,1.4762,1.654,1.8329,1.7574,2.1374,2.2287
0.28333,1.9036,1.7947,1.5665,1.3476,1.3234,1.4287,1.6121,1.8217,1.7472,2.0964,2.2063
0.29167,1.9185,1.7965,1.5395,1.3057,1.2731,1.3933,1.5432,1.75,1.6941,2.0862,2.1989
0.3,1.9362,1.8012,1.5581,1.3132,1.2387,1.3309,1.4883,1.6708,1.5963,2.0238,2.1532
0.30833,1.9595,1.8226,1.5535,1.3132,1.2424,1.2824,1.4054,1.5935,1.5013,1.98,2.1123
0.31667,1.9632,1.8282,1.5609,1.3085,1.1949,1.2359,1.3365,1.5246,1.4613,1.9325,2.0927
0.325,1.9949,1.8086,1.56,1.2713,1.1465,1.1716,1.302,1.5041,1.4613,1.9111,2.1095
0.33333,2.0322,1.8329,1.5199,1.194,1.0934,1.1418,1.2666,1.4966,1.4696,1.8869,2.0759
0.34167,2.0322,1.8245,1.4855,1.1418,1.0673,1.1083,1.262,1.4547,1.4072,1.8859,2.0582
0.35,2.0378,1.8338,1.4808,1.1493,1.0301,1.0785,1.2154,1.3895,1.3541,1.7965,1.9912
0.35833,2.0499,1.8505,1.519,1.194,1.0496,1.0617,1.1735,1.3216,1.275,1.7025,1.872
0.36667,2.0601,1.8617,1.5339,1.2377,1.0869,1.0598,1.1344,1.2554,1.22,1.5972,1.7695
0.375,2.0703,1.8869,1.5767,1.2703,1.0952,1.045,1.0999,1.1921,1.1316,1.4687,1.6792
0.38333,2.0955,1.9213,1.6065,1.2647,1.0943,1.0738,1.071,1.1437,1.098,1.3877,1.6335
0.39167,2.1272,1.9195,1.573,1.2517,1.0617,1.0263,1.0235,1.0999,1.0803,1.3905,1.6131
0.4,2.1765,1.939,1.5525,1.207,0.99559,0.97976,0.99373,1.1129,1.0692,1.4082,1.6196
0.40833,2.2017,1.9763,1.5497,1.166,0.93226,0.89594,1.003,1.0962,1.0831,1.4296,1.6214
0.41667,2.2166,1.9679,1.5358,1.0859,0.86707,0.87452,0.98535,1.085,1.0841,1.4454,1.6438
0.425,2.237,1.9791,1.5516,1.0766,0.88662,0.86055,0.96206,1.0869,1.0524,1.4436,1.6512
0.43333,2.2482,1.9949,1.5488,1.0915,0.91084,0.87359,0.97138,1.1046,1.0273,1.3802,1.5898
0.44167,2.2613,2.0182,1.5712,1.153,0.93412,0.89501,0.97324,1.0999,1.0356,1.3383,1.5181
0.45,2.2836,2.0182,1.601,1.1828,0.96859,0.94437,0.98255,1.0664,1.0552,1.2917,1.4482
0.45833,2.279,2.0424,1.627,1.2526,1.017,0.9602,1.0217,1.0766,1.0487,1.2452,1.3653
0.46667,2.2594,2.0592,1.655,1.2955,1.0934,1.0077,1.0431,1.071,1.0701,1.1949,1.3076
0.475,2.2678,2.0582,1.654,1.3132,1.1232,1.0664,1.0636,1.0925,1.0403,1.1586,1.1958
0.48333,2.2818,2.0741,1.6615,1.3216,1.1474,1.1064,1.0729,1.0692,1.0207,1.0869,1.1148
0.49167,2.2901,2.0554,1.6755,1.3141,1.1344,1.099,1.0775,1.0524,0.98907,1.0775,1.0598
0.5,2.2948,2.048,1.6783,1.3048,1.1018,1.0338,1.0189,1.0142,0.95741,1.0301,1.0729
0.50833,2.3265,2.0899,1.6661,1.2685,1.0412,0.97045,0.94716,0.96952,0.91829,1.0254,1.1046
0.51667,2.3423,2.1011,1.6568,1.2508,0.99652,0.87172,0.86147,0.91177,0.89128,0.96486,1.1157
0.525,2.3916,2.1095,1.6587,1.2191,0.93505,0.81119,0.80094,0.85216,0.86241,0.97603,1.0897
0.53333,2.3851,2.129,1.6671,1.2033,0.8829,0.75158,0.73948,0.80001,0.83075,0.97882,1.0831
0.54167,2.4242,2.1532,1.6596,1.1837,0.82515,0.72923,0.7106,0.76648,0.81771,0.98162,1.0803
0.55,2.4568,2.1812,1.655,1.1316,0.8056,0.70688,0.70595,0.75158,0.84472,0.96206,1.0943
0.55833,2.4541,2.1858,1.6391,1.1111,0.8028,0.67148,0.68825,0.73575,0.83261,0.93878,1.098
0.56667,2.4494,2.1784,1.6233,1.1278,0.78977,0.69198,0.70408,0.75158,0.86241,0.9425,1.0803
0.575,2.4643,2.1998,1.6289,1.1399,0.81398,0.71991,0.73575,0.76742,0.88383,0.93599,1.0366
0.58333,2.4969,2.1905,1.668,1.1502,0.87917,0.77394,0.75997,0.80746,0.92574,0.9248,1.0422
0.59167,2.4829,2.2138,1.6894,1.2107,0.90898,0.8056,0.77394,0.83075,0.93599,0.9602,1.0412
0.6,2.4755,2.2287,1.7146,1.2424,0.963,0.82702,0.79536,0.82702,0.97697,0.97324,1.0487
0.60833,2.4717,2.2091,1.7388,1.2824,1.0077,0.84844,0.87172,0.86893,1.0133,0.99932,1.0664
0.61667,2.4708,2.1849,1.7556,1.3085,1.0431,0.89873,0.9006,0.89687,1.0692,0.99746,1.1018
0.625,2.4811,2.2212,1.7751,1.3402,1.0775,0.93785,0.9155,0.9304,1.1167,1.0226,1.1055
0.63333,2.4531,2.2361,1.7844,1.3569,1.099,0.99187,0.95741,0.97324,1.1725,1.0505,1.1185
0.64167,2.4857,2.2194,1.7975,1.3635,1.1325,1.0133,0.97324,1.0068,1.2079,1.0645,1.1241
0.65,2.5006,2.2184,1.7956,1.3961,1.1399,1.045,1.0068,1.0366,1.2368,1.085,1.1316
0.65833,2.4885,2.2398,1.7854,1.3746,1.1455,1.0617,1.0524,1.0692,1.2769,1.1269,1.1325
0.66667,2.5006,2.2631,1.8012,1.3514,1.1642,1.0766,1.0757,1.0887,1.3244,1.1316,1.1511
0.675,2.5239,2.2827,1.8049,1.3895,1.1586,1.0785,1.0673,1.1176,1.3467,1.1316,1.1465
0.68333,2.5295,2.278,1.8114,1.3877,1.1548,1.0664,1.072,1.0943,1.3141,1.1083,1.1018
0.69167,2.549,2.2985,1.8282,1.3933,1.1446,1.0561,1.0729,1.0617,1.2685,1.0766,1.0515
0.7,2.5379,2.3088,1.8282,1.4054,1.1344,1.031,1.0189,1.0226,1.2349,1.0207,1.0207
0.70833,2.5444,2.2985,1.8487,1.4044,1.1474,1.0217,0.96206,0.98162,1.1725,0.98255,0.95554
0.71667,2.5649,2.3237,1.8599,1.4277,1.1465,1.0189,0.93412,0.90432,1.1269,0.90991,0.91084
0.725,2.6068,2.36,1.898,1.4445,1.1316,0.95648,0.88196,0.86799,1.0682,0.85869,0.85775
0.73333,2.6133,2.3563,1.9195,1.4734,1.1455,0.94902,0.83447,0.80746,1.0114,0.80187,0.81957
0.74167,2.6245,2.3535,1.9176,1.4715,1.1381,0.9248,0.80001,0.7432,0.96113,0.73389,0.78325
0.75,2.6263,2.3898,1.9297,1.4911,1.1204,0.89408,0.75624,0.67615,0.93412,0.69942,0.75158
0.75833,2.6394,2.4457,1.966,1.4687,1.0952,0.8382,0.70502,0.62492,0.89314,0.66404,0.70408
0.76667,2.6636,2.4261,1.9688,1.4687,1.0636,0.81026,0.67522,0.60537,0.88196,0.63703,0.65938
0.775,2.7046,2.4652,1.9819,1.4342,1.0226,0.76742,0.63144,0.58301,0.84937,0.61375,0.63516
0.78333,2.7232,2.4764,1.9791,1.4678,1.0189,0.74506,0.59512,0.55321,0.86799,0.58115,0.62213
0.79167,2.7232,2.4634,1.9847,1.4445,1.0161,0.71991,0.6007,0.53831,0.84844,0.59046,0.64541
0.8,2.7465,2.4913,1.966,1.437,0.9779,0.70129,0.59978,0.5439,0.84192,0.59046,0.64914
0.80833,2.7418,2.5025,1.9707,1.4184,0.95554,0.67242,0.5886,0.53831,0.84192,0.58395,0.63982
0.81667,2.7549,2.5164,1.9632,1.3989,0.95182,0.67615,0.58115,0.5411,0.86147,0.61375,0.64448
0.825,2.7828,2.5286,1.9781,1.3933,0.95741,0.6687,0.58581,0.556,0.90246,0.60257,0.65658
0.83333,2.8182,2.5053,1.9549,1.3933,0.95182,0.70502,0.56811,0.57277,0.8978,0.61747,0.68825
0.84167,2.8145,2.495,1.939,1.3774,0.93971,0.70222,0.5886,0.56904,0.92947,0.61933,0.67707
0.85,2.7819,2.4922,1.9465,1.3728,0.93878,0.71526,0.61002,0.59326,0.92108,0.65286,0.68918
0.85833,2.7996,2.5081,1.9539,1.3849,0.96393,0.7432,0.64634,0.60164,0.9248,0.66311,0.72551
0.86667,2.8182,2.5174,1.953,1.3905,0.98162,0.73575,0.66311,0.63982,0.97138,0.70874,0.75624
0.875,2.8182,2.4941,1.9539,1.3849,0.99559,0.77114,0.71154,0.67707,0.97697,0.72271,0.74972
0.88333,2.8219,2.5015,1.939,1.4044,0.99187,0.79163,0.71899,0.69664,1.0049,0.73482,0.79908
0.89167,2.8042,2.5053,1.966,1.4333,1.0282,0.82795,0.75251,0.71247,1.0151,0.74879,0.80187
0.9,2.7949,2.4904,1.9847,1.4473,1.0794,0.86799,0.7758,0.74506,1.0403,0.78791,0.85682
0.90833,2.7949,2.4857,2.0024,1.4808,1.1204,0.8978,0.81491,0.76648,1.0785,0.8205,0.86707
0.91667,2.7623,2.4699,2.0201,1.5199,1.153,0.92202,0.83261,0.81026,1.1204,0.8205,0.89501
0.925,2.7567,2.5043,2.0499,1.5572,1.2014,0.96765,0.85682,0.81491,1.1316,0.84658,0.89687
0.93333,2.7493,2.509,2.048,1.5842,1.2098,0.99746,0.88383,0.83633,1.166,0.88196,0.92853
0.94167,2.7176,2.4773,2.0564,1.6224,1.2349,1.0515,0.90991,0.86427,1.2256,0.91922,0.93785
0.95,2.7325,2.4829,2.0685,1.6382,1.2675,1.0803,0.93412,0.90153,1.261,0.93971,0.94809
0.95833,2.7213,2.5155,2.0759,1.6382,1.315,1.1008,0.97231,0.91456,1.2917,0.96393,0.98255
0.96667,2.7269,2.4913,2.1011,1.6764,1.3607,1.139,1.0291,0.9751,1.3346,0.99094,1.0179
0.975,2.7074,2.5015,2.1011,1.695,1.3663,1.1772,1.058,1.017,1.3541,1.0254,1.0524
0.98333,2.7251,2.5211,2.1057,1.6959,1.3989,1.1949,1.0971,1.0543,1.397,1.0301,1.0775
0.99167,2.7344,2.5109,2.1346,1.722,1.3886,1.2256,1.1213,1.0803,1.4352,1.0934,1.0999
1,2.7204,2.5053,2.0834,1.7043,1.4035,1.2722,1.1418,1.1018,1.464,1.1157,1.1474
1.0083,2.7297,2.5109,2.1169,1.6978,1.4408,1.2694,1.167,1.1083,1.5078,1.1157,1.1688
1.0167,2.7465,2.5248,2.1253,1.722,1.4361,1.2806,1.1763,1.1427,1.5264,1.1586,1.1949
1.025,2.7539,2.5323,2.1374,1.7174,1.4436,1.275,1.2145,1.1604,1.5684,1.2014,1.2033
1.0333,2.7605,2.5407,2.1467,1.7416,1.4622,1.2731,1.2182,1.1921,1.6028,1.2191,1.2312
1.0417,2.7986,2.5397,2.1523,1.7732,1.4557,1.289,1.2228,1.2107,1.601,1.2405,1.247
1.05,2.8294,2.5761,2.1523,1.7732,1.4408,1.2964,1.2396,1.2023,1.6028,1.2582,1.2815
1.0583,2.8107,2.5612,2.1896,1.7583,1.4613,1.3132,1.2294,1.1884,1.5972,1.2452,1.302
1.0667,2.8256,2.5947,2.1691,1.7649,1.478,1.3299,1.2266,1.2163,1.6317,1.2554,1.2759
1.075,2.8787,2.6627,2.2073,1.7807,1.4892,1.3355,1.2145,1.2228,1.6438,1.248,1.275
1.0833,2.8908,2.6748,2.2315,1.8105,1.5004,1.316,1.2163,1.2107,1.6494,1.247,1.2675
1.0917,2.8704,2.6673,2.2464,1.8496,1.519,1.3104,1.2377,1.2154,1.6634,1.2294,1.2759
1.1,2.8759,2.6589,2.2678,1.8515,1.5218,1.3365,1.2526,1.2117,1.6643,1.2126,1.2796
1.1083,2.8927,2.6934,2.319,1.8664,1.5665,1.3718,1.2489,1.2172,1.6783,1.2135,1.2592
1.1167,2.9309,2.726,2.3367,1.9102,1.5907,1.4035,1.2647,1.2424,1.6466,1.2117,1.2722
1.125,2.9234,2.7213,2.3423,1.9381,1.6047,1.4082,1.289,1.2508,1.6596,1.2191,1.2154
1.1333,2.9132,2.699,2.3227,1.9409,1.6186,1.4184,1.3076,1.2713,1.6382,1.2247,1.2107
1.1417,2.9197,2.739,2.3665,1.9334,1.6252,1.4445,1.3234,1.2685,1.6345,1.2238,1.2145
1.15,2.9514,2.7921,2.3935,1.9791,1.6578,1.4696,1.3244,1.2592,1.6335,1.1819,1.2098
1.1583,2.9644,2.7986,2.4131,2.0154,1.6922,1.492,1.3718,1.2545,1.6606,1.1856,1.1884
1.1667,2.97,2.8517,2.4373,2.0443,1.7295,1.5115,1.3774,1.2983,1.6913,1.1837,1.1921
1.175,2.9411,2.7698,2.4224,2.062,1.7416,1.5395,1.3858,1.2973,1.6941,1.1949,1.1623
1.1833,2.9607,2.7865,2.4438,2.088,1.7332,1.5404,1.4007,1.3262,1.7081,1.2033,1.153
1.1917,3.0445,2.835,2.482,2.1272,1.7574,1.5833,1.4147,1.3458,1.7108,1.1949,1.1418
1.2,3.0631,2.8564,2.5304,2.1532,1.8161,1.5646,1.4398,1.3216,1.7341,1.193,1.1474
1.2083,3.0156,2.8415,2.5211,2.1588,1.831,1.6056,1.4464,1.3383,1.7565,1.1912,1.1455
1.2167,3.0091,2.8452,2.5174,2.1644,1.8422,1.6214,1.464,1.3579,1.7686,1.1958,1.125
1.225,3.0473,2.8545,2.5351,2.1765,1.8636,1.6298,1.478,1.356,1.7667,1.194,1.1157
1.2333,3.1181,2.9225,2.5788,2.2203,1.8925,1.6783,1.4771,1.3635,1.7574,1.1586,1.1083
1.2417,3.1637,2.9793,2.6403,2.279,1.9027,1.6959,1.5106,1.3597,1.7816,1.1632,1.0906
1.25,3.1656,2.9765,2.6534,2.2771,1.9157,1.7099,1.5274,1.3691,1.7919,1.1576,1.0775
1.2583,3.1237,2.9029,2.6347,2.2585,1.9344,1.6987,1.5404,1.3821,1.8124,1.1576,1.0617
1.2667,3.1265,2.9607,2.6617,2.2911,1.9642,1.6978,1.5656,1.3802,1.8524,1.1437,1.0412
1.275,3.1972,2.9989,2.7064,2.3227,1.994,1.7015,1.5264,1.3486,1.8496,1.1129,0.99839
1.2833,3.3006,3.0492,2.7511,2.374,2.0331,1.7174,1.5264,1.3774,1.8226,1.0897,0.97417
1.2917,3.2904,3.079,2.7884,2.4224,2.0554,1.7583,1.519,1.3858,1.8356,1.0766,0.96393
1.3,3.2531,3.0687,2.7763,2.4233,2.0359,1.7677,1.5432,1.3579,1.872,1.0682,0.92574
1.3083,3.2364,3.0464,2.7791,2.3907,2.0554,1.7742,1.5628,1.3476,1.8664,1.0468,0.89873
1.3167,3.242,3.0408,2.7865,2.4224,2.0703,1.7593,1.5581,1.3486,1.8813,1.0338,0.86893
1.325,3.3062,3.1116,2.8117,2.4857,2.0862,1.7891,1.5674,1.3225,1.8543,0.97882,0.8354
1.3333,3.4077,3.2252,2.8731,2.5248,2.1225,1.7947,1.5469,1.3244,1.8245,0.95834,0.82515
1.3417,3.4599,3.2736,2.9327,2.5164,2.1719,1.8319,1.5516,1.3262,1.8198,0.93319,0.83075
1.35,3.4357,3.2848,2.9188,2.5453,2.1691,1.8729,1.5907,1.3234,1.8161,0.93319,0.79256
1.3583,3.364,3.228,2.8899,2.5034,2.1737,1.8599,1.5702,1.3141,1.817,0.9276,0.79349
1.3667,3.3304,3.1749,2.8769,2.4792,2.1812,1.8776,1.5562,1.288,1.7909,0.92947,0.75997
1.375,3.3891,3.1926,2.8825,2.5146,2.1551,1.8645,1.5358,1.2582,1.7285,0.8978,0.73389
1.3833,3.4673,3.2783,2.9653,2.5854,2.17,1.844,1.5134,1.2331,1.6717,0.85962,0.71991
1.3917,3.5223,3.3789,3.0417,2.6338,2.1858,1.8273,1.4994,1.2191,1.6354,0.85216,0.7134
1.4,3.5456,3.4217,3.0743,2.6412,2.2212,1.8543,1.4864,1.2172,1.6485,0.81398,0.70781
1.4083,3.4878,3.3798,3.052,2.645,2.2398,1.844,1.533,1.2154,1.6326,0.80932,0.69291
1.4167,3.417,3.2941,2.9924,2.617,2.2268,1.8552,1.5134,1.1958,1.5982,0.81119,0.71247
1.425,3.3565,3.2438,2.983,2.6198,2.2073,1.8366,1.4939,1.1912,1.5749,0.79629,0.68825
1.4333,3.3723,3.2354,2.9952,2.5984,2.1923,1.8021,1.4687,1.1707,1.5684,0.79442,0.68639
1.4417,3.4636,3.2839,3.0454,2.6133,2.2073,1.79,1.4333,1.1325,1.5628,0.79442,0.69664
1.45,3.5772,3.3882,3.1032,2.6748,2.2026,1.7686,1.4333,1.1316,1.5749,0.79722,0.69942
1.4583,3.6154,3.4683,3.1134,2.7064,2.2203,1.7621,1.4231,1.1334,1.5777,0.79163,0.67428
1.4667,3.5474,3.4077,3.1023,2.686,2.2333,1.777,1.4417,1.1474,1.5823,0.8028,0.67242
1.475,3.4599,3.3435,3.0473,2.6385,2.2082,1.8114,1.424,1.1167,1.6242,0.8056,0.6808
1.4833,3.3835,3.2773,2.957,2.6086,2.1933,1.776,1.4138,1.112,1.6261,0.80746,0.71991
1.4917,3.3816,3.2457,2.9532,2.5761,2.157,1.749,1.3895,1.1111,1.6447,0.81584,0.73761
1.5,3.4766,3.3248,2.9653,2.5444,2.0927,1.7015,1.3737,1.1222,1.6429,0.82236,0.73389
1.5083,3.5996,3.4357,3.0194,2.5565,2.0741,1.6783,1.3933,1.1213,1.6261,0.84937,0.72643
1.5167,3.6946,3.4999,3.1199,2.5826,2.102,1.7015,1.3765,1.1195,1.6317,0.84658,0.74413
1.525,3.7393,3.5353,3.1348,2.6124,2.1141,1.6866,1.37,1.0897,1.6391,0.85123,0.74879
1.5333,3.716,3.5139,3.1097,2.5816,2.1113,1.7118,1.3467,1.0803,1.6466,0.87731,0.76183
1.5417,3.6331,3.4226,3.051,2.5509,2.0936,1.6904,1.3541,1.1195,1.6578,0.88383,0.79722
1.55,3.5064,3.3323,2.9737,2.5015,2.0378,1.6615,1.3523,1.1204,1.6829,0.87545,0.81771
1.5583,3.4729,3.2718,2.9346,2.4261,1.9893,1.6485,1.3374,1.1288,1.6838,0.9006,0.84285
1.5667,3.5409,3.295,2.9653,2.4075,1.9362,1.6084,1.329,1.1083,1.6736,0.89594,0.85682
1.575,3.6666,3.39,2.9979,2.4466,1.912,1.5758,1.3253,1.1241,1.6689,0.92015,0.85869
1.5833,3.8035,3.512,3.0482,2.4606,1.939,1.5842,1.3271,1.1353,1.6634,0.90246,0.86334
1.5917,3.8911,3.6042,3.0697,2.509,1.9698,1.5721,1.3365,1.1511,1.655,0.91084,0.86427
1.6,3.8902,3.6173,3.079,2.495,1.9726,1.5618,1.3299,1.1418,1.6736,0.93971,0.88196
1.6083,3.8594,3.5623,3.052,2.4578,1.9605,1.5562,1.3206,1.1548,1.7136,0.96206,0.91922
1.6167,3.7514,3.4515,2.9933,2.3963,1.9269,1.559,1.3523,1.1828,1.7518,0.96765,0.9155
1.625,3.6303,3.3509,2.9002,2.3358,1.8803,1.5562,1.343,1.1949,1.7146,0.99279,0.94157
1.6333,3.6042,3.3137,2.8461,2.2957,1.8524,1.5218,1.3234,1.1828,1.7285,1.0105,0.95088
1.6417,3.6424,3.3276,2.835,2.2957,1.8161,1.5143,1.3067,1.1921,1.7053,1.0217,0.97231
1.65,3.7598,3.3835,2.8741,2.3218,1.8245,1.5181,1.3113,1.166,1.6913,1.0431,0.97045
1.6583,3.8818,3.5148,2.9346,2.3469,1.8496,1.532,1.316,1.1791,1.6922,1.0682,0.96113
1.6667,4.0066,3.635,2.9979,2.3497,1.8617,1.5404,1.3281,1.1921,1.7146,1.045,0.97324
1.675,4.042,3.6946,3.0352,2.3712,1.9055,1.5274,1.3448,1.2033,1.7248,1.044,1.0198
1.6833,4.0336,3.6974,3.0175,2.3768,1.9102,1.5562,1.342,1.2312,1.7425,1.0803,1.045
1.6917,3.9479,3.6173,2.9672,2.3265,1.8794,1.5525,1.3514,1.2508,1.777,1.1157,1.0785
1.7,3.7756,3.513,2.8825,2.2529,1.8599,1.5479,1.3979,1.2694,1.7937,1.1558,1.1083
1.7083,3.5949,3.3332,2.7949,2.197,1.8319,1.5767,1.4007,1.2862,1.8031,1.1744,1.1297
1.7167,3.4841,3.2531,2.7474,2.1542,1.8263,1.5395,1.4165,1.2713,1.7891,1.193,1.1614
1.725,3.553,3.2401,2.7763,2.1653,1.8152,1.5562,1.3933,1.3076,1.7891,1.2042,1.1614
1.7333,3.6508,3.3109,2.8256,2.2156,1.8245,1.5516,1.3989,1.3141,1.7919,1.2023,1.1632
1.7417,3.7803,3.4347,2.8508,2.2771,1.831,1.6019,1.4017,1.3327,1.8058,1.1791,1.1707
1.75,3.9023,3.5595,2.9309,2.3013,1.8608,1.6224,1.4464,1.3383,1.817,1.2033,1.1819
1.7583,3.9721,3.6555,2.9793,2.3404,1.8925,1.6438,1.4808,1.3616,1.7965,1.2349,1.2079
1.7667,4.0094,3.7039,2.9998,2.3609,1.9074,1.628,1.5246,1.4054,1.8133,1.2629,1.2163
1.775,3.9237,3.594,2.9504,2.346,1.9204,1.6624,1.5413,1.4165,1.8207,1.2815,1.2415
1.7833,3.783,3.4822,2.9076,2.3134,1.9074,1.6755,1.5488,1.4426,1.8627,1.3094,1.2536
1.7917,3.607,3.322,2.8126,2.2724,1.8831,1.6643,1.5674,1.4976,1.8869,1.3374,1.3011
1.8,3.4506,3.1963,2.712,2.2268,1.8841,1.7015,1.5842,1.5218,1.9092,1.3849,1.3299
1.8083,3.3993,3.1116,2.6832,2.2296,1.9074,1.7174,1.6242,1.532,1.9167,1.4147,1.342
1.8167,3.4366,3.1283,2.7157,2.2669,1.9213,1.7258,1.6419,1.5218,1.9213,1.4193,1.3504
1.825,3.5465,3.2457,2.7707,2.2929,1.9595,1.7593,1.6475,1.5432,1.9344,1.4249,1.3616
1.8333,3.7346,3.3518,2.8527,2.3395,2.007,1.7798,1.6624,1.5693,1.9474,1.4324,1.3728
1.8417,3.9153,3.4822,2.9421,2.3814,2.0499,1.8114,1.6745,1.601,1.9903,1.4361,1.3616
1.85,4.0932,3.5949,3.119,2.4457,2.1057,1.845,1.7015,1.5972,2.0135,1.464,1.4017
1.8583,4.1798,3.6452,3.1758,2.4997,2.1374,1.8878,1.7379,1.6308,2.0098,1.4911,1.4398
1.8667,4.2096,3.6592,3.1609,2.4838,2.1216,1.9418,1.7621,1.6457,2.0079,1.5227,1.4696
1.875,4.1072,3.6257,3.0631,2.4717,2.1244,1.9325,1.7947,1.6876,2.0433,1.5441,1.4762
1.8833,3.9879,3.5418,2.9532,2.4541,2.1272,1.9102,1.8282,1.7602,2.0527,1.5814,1.5004
1.8917,3.797,3.3863,2.8629,2.441,2.1402,1.9474,1.8347,1.7705,2.0843,1.5982,1.5302
1.9,3.5959,3.2699,2.7828,2.4224,2.1476,1.9772,1.8673,1.7677,2.0974,1.614,1.573
1.9083,3.4822,3.1814,2.7474,2.4084,2.1309,1.9688,1.8766,1.7658,2.1104,1.614,1.5739
1.9167,3.4673,3.1712,2.7549,2.4075,2.1216,1.9865,1.8869,1.7881,2.1448,1.6438,1.5721
1.925,3.5372,3.269,2.8145,2.4466,2.1262,1.9856,1.8915,1.7807,2.129,1.6522,1.5507
1.9333,3.7216,3.3975,2.9626,2.509,2.1989,2.0126,1.8925,1.8086,2.1421,1.6503,1.5535
1.9417,3.9209,3.5502,3.1032,2.591,2.2762,2.0499,1.9223,1.8329,2.1681,1.6531,1.5516
1.95,4.1519,3.7449,3.2084,2.6804,2.3348,2.0992,1.9707,1.8505,2.17,1.6606,1.5823
1.9583,4.3204,3.8473,3.2932,2.739,2.3712,2.1644,1.9949,1.871,2.2017,1.654,1.5991
1.9667,4.4313,3.9302,3.3612,2.7763,2.3944,2.197,2.0303,1.898,2.2063,1.7025,1.6382
1.975,4.4946,3.9814,3.3621,2.7782,2.4028,2.2128,2.0573,1.9372,2.2007,1.736,1.6634
1.9833,4.4862,3.8743,3.3267,2.767,2.4177,2.2482,2.075,1.9968,2.2473,1.7537,1.6866
1.9917,4.3959,3.7728,3.2578,2.7167,2.4373,2.237,2.0815,2.0228,2.2846,1.7807,1.7174
2,4.1928,3.661,3.1553,2.7064,2.4261,2.2696,2.1169,2.0396,2.2995,1.8319,1.7118
2.0083,3.9982,3.5353,3.0762,2.6711,2.3991,2.2622,2.1402,2.0266,2.3404,1.8412,1.7341
2.0167,3.8063,3.4003,2.9532,2.6412,2.3833,2.2687,2.1421,2.0284,2.3581,1.8375,1.7462
2.025,3.7216,3.3248,2.8955,2.6068,2.3805,2.2706,2.1551,2.0238,2.3916,1.8319,1.7462
2.0333,3.7551,3.3593,2.943,2.6347,2.4159,2.2352,2.1579,2.0275,2.3972,1.8375,1.75
2.0417,3.8706,3.4413,3.0715,2.6617,2.4429,2.2426,2.1504,2.0312,2.428,1.8263,1.7295
2.05,4.028,3.5828,3.1917,2.7586,2.4848,2.2762,2.1551,2.0182,2.4224,1.8329,1.7081
2.0583,4.2478,3.7458,3.2904,2.8387,2.523,2.3293,2.2007,2.0471,2.428,1.8543,1.7416
2.0667,4.4518,3.919,3.3882,2.9095,2.5761,2.3702,2.2482,2.075,2.4205,1.8645,1.7332
2.075,4.6157,4.0541,3.4562,2.9849,2.6534,2.414,2.2827,2.1178,2.4224,1.8813,1.7472
2.0833,4.7591,4.1779,3.553,3.0063,2.7027,2.4149,2.2864,2.1635,2.4624,1.9064,1.8031
2.0917,4.828,4.259,3.5595,3.0035,2.7465,2.4783,2.2995,2.1886,2.4866,1.94,1.8319
2.1,4.7991,4.3298,3.5735,2.9765,2.739,2.5034,2.3274,2.2166,2.5155,1.9763,1.9074
2.1083,4.7097,4.2487,3.5344,2.9514,2.7213,2.5137,2.3795,2.2482,2.5174,2.0042,1.9353
2.1167,4.6185,4.1323,3.4776,2.8992,2.713,2.5379,2.3795,2.2799,2.5202,2.0517,1.939
2.125,4.408,3.974,3.3584,2.8666,2.6692,2.509,2.3861,2.319,2.5304,2.0778,1.9455
2.1333,4.1696,3.7868,3.2643,2.8294,2.6711,2.5155,2.4038,2.3162,2.5612,2.1188,1.9856
2.1417,3.9367,3.6396,3.1814,2.834,2.6273,2.5202,2.4038,2.3199,2.5947,2.1048,1.9828
2.15,3.7551,3.5456,3.1209,2.7931,2.5872,2.4988,2.3916,2.3227,2.6105,2.0825,1.9921
2.1583,3.7281,3.5176,3.1442,2.8415,2.5723,2.5155,2.4103,2.306,2.6059,2.0694,1.9903
2.1667,3.798,3.5484,3.1898,2.8964,2.618,2.5015,2.3991,2.3078,2.5891,2.088,1.9446
2.175,3.9405,3.6825,3.3034,2.9607,2.6832,2.5081,2.4242,2.2827,2.5602,2.0666,1.9446
2.1833,4.1174,3.8632,3.431,3.024,2.7521,2.5407,2.3991,2.2864,2.5695,2.0424,1.9381
2.1917,4.3614,4.082,3.5316,3.1507,2.8135,2.5612,2.414,2.319,2.5965,2.0629,1.9409
2.2,4.5756,4.2338,3.6564,3.2559,2.8825,2.6198,2.4457,2.3497,2.6385,2.0964,1.9493
2.2083,4.7786,4.4154,3.7896,3.3435,2.9542,2.6701,2.5025,2.3702,2.6599,2.1057,1.9949
2.2167,4.8839,4.5076,3.8967,3.3891,3.0054,2.6897,2.5593,2.3842,2.6459,2.129,2.0191
2.225,4.936,4.5589,3.9861,3.4329,3.0603,2.7465,2.5891,2.4298,2.6627,2.1653,2.0378
2.2333,4.9547,4.6129,4.0122,3.4217,3.0808,2.7651,2.6198,2.4783,2.6794,2.2147,2.0731
2.2417,4.8681,4.6073,3.9824,3.417,3.078,2.7633,2.6198,2.5034,2.6999,2.251,2.0815
2.25,4.7461,4.6073,3.9209,3.3956,3.0277,2.7735,2.6254,2.496,2.7148,2.2734,2.1104
2.2583,4.5859,4.5449,3.8641,3.3751,2.9868,2.7679,2.5965,2.522,2.6711,2.2864,2.1542
2.2667,4.4247,4.3847,3.7868,3.3267,2.929,2.7549,2.5984,2.522,2.6738,2.2967,2.1597
2.275,4.2143,4.2208,3.6862,3.3025,2.9057,2.7046,2.577,2.5099,2.6561,2.2911,2.1607
2.2833,3.974,4.0466,3.5595,3.2718,2.8564,2.6664,2.563,2.5015,2.6673,2.2799,2.1923
2.2917,3.7523,3.8706,3.4506,3.173,2.807,2.6161,2.536,2.4969,2.6822,2.2995,2.1821
2.3,3.6005,3.7207,3.3612,3.1274,2.7428,2.5761,2.4904,2.4689,2.6599,2.3134,2.1905
2.3083,3.5754,3.6191,3.3723,3.1013,2.7102,2.5695,2.4541,2.4475,2.6431,2.279,2.1514
2.3167,3.6406,3.5968,3.3938,3.1414,2.7092,2.5444,2.4401,2.4252,2.6273,2.2827,2.1486
2.325,3.8184,3.6238,3.4813,3.1786,2.7642,2.5332,2.4689,2.4028,2.6217,2.2585,2.1216
2.3333,4.0047,3.7681,3.6024,3.241,2.9039,2.5686,2.4736,2.4215,2.6152,2.2436,2.1355
2.3417,4.2087,3.9107,3.7123,3.3248,2.9858,2.6142,2.4634,2.4485,2.6263,2.2743,2.1309
2.35,4.449,4.0941,3.8175,3.4319,3.0343,2.6599,2.4997,2.4643,2.6347,2.3134,2.1765
2.3583,4.6734,4.2916,3.9246,3.5148,3.1265,2.7297,2.5919,2.496,2.6506,2.3348,2.2277
2.3667,4.8932,4.4378,4.0308,3.6014,3.1935,2.8042,2.6254,2.5528,2.6599,2.3656,2.2678
2.375,5.0758,4.5561,4.0792,3.6843,3.2624,2.8573,2.6813,2.6114,2.672,2.4121,2.2771
2.3833,5.1856,4.6678,4.1267,3.7281,3.3146,2.8946,2.7018,2.6496,2.7046,2.4485,2.3199
2.3917,5.2266,4.7256,4.1342,3.7439,3.3472,2.9067,2.7549,2.6906,2.7213,2.4857,2.3432
2.4,5.2704,4.7889,4.1249,3.729,3.3304,2.9458,2.7623,2.7111,2.7157,2.5118,2.3926
2.4083,5.2462,4.774,4.1137,3.7262,3.2932,2.9653,2.7511,2.6953,2.7148,2.5276,2.3926
2.4167,5.1633,4.7572,4.0252,3.6592,3.2671,2.9197,2.767,2.7027,2.6915,2.5239,2.3944
2.425,4.9947,4.706,3.946,3.5959,3.2345,2.8918,2.7521,2.7223,2.6664,2.4997,2.3823
2.4333,4.7852,4.6287,3.8315,3.5381,3.1963,2.8815,2.7251,2.6943,2.6729,2.5137,2.3712
2.4417,4.5635,4.5058,3.7449,3.4413,3.1367,2.8359,2.6794,2.6673,2.6487,2.5025,2.3916
2.45,4.2999,4.34,3.6564,3.3658,3.0631,2.7809,2.6357,2.6114,2.617,2.5015,2.3833
2.4583,4.0354,4.1984,3.5186,3.2531,2.984,2.6999,2.5965,2.6161,2.6189,2.5137,2.4
2.4667,3.8557,4.0327,3.4198,3.1376,2.9281,2.6515,2.5751,2.6096,2.5863,2.4736,2.3944
2.475,3.7318,3.9228,3.3193,3.0352,2.8536,2.6142,2.5733,2.5965,2.5546,2.4624,2.373
2.4833,3.6908,3.8268,3.3062,2.9933,2.8229,2.6068,2.5649,2.604,2.5341,2.4652,2.374
2.4917,3.77,3.8278,3.3733,3.0371,2.8657,2.6515,2.5453,2.5854,2.523,2.4624,2.387
2.5,3.9302,3.8864,3.5018,3.1488,2.9048,2.6962,2.5705,2.577,2.5192,2.4652,2.4056
2.5083,4.1733,4.0112,3.6573,3.2596,2.9812,2.7288,2.5882,2.5826,2.523,2.4857,2.3991
2.5167,4.4732,4.1696,3.8166,3.3779,3.0678,2.7782,2.6245,2.6059,2.5565,2.5006,2.4093
2.525,4.7479,4.3512,4.0001,3.4878,3.147,2.8685,2.6869,2.6813,2.5826,2.5127,2.414
2.5333,5.0106,4.5095,4.1649,3.635,3.2466,2.956,2.7614,2.7074,2.6282,2.5546,2.4531
2.5417,5.2741,4.6352,4.2999,3.7672,3.3463,3.038,2.8396,2.7707,2.6748,2.604,2.4997
2.55,5.5004,4.7507,4.435,3.8827,3.4226,3.0836,2.9076,2.8154,2.713,2.6552,2.5649
2.5583,5.6839,4.8038,4.557,3.9572,3.4673,3.1321,2.9681,2.8722,2.7856,2.7232,2.6059
2.5667,5.8394,4.8485,4.6464,4.0317,3.5148,3.1879,3.0212,2.9318,2.7726,2.7912,2.6431
2.575,5.9289,4.8997,4.6995,4.0634,3.5633,3.242,3.0492,2.9942,2.7754,2.8033,2.6748
2.5833,5.9447,4.8792,4.7013,4.1444,3.6098,3.2652,3.1032,3.0082,2.8024,2.834,2.7167
2.5917,5.8897,4.8895,4.7023,4.204,3.6415,3.2773,3.1302,3.0082,2.8359,2.8256,2.7232
2.6,5.819,4.7973,4.6753,4.205,3.6294,3.3006,3.1348,3.0101,2.835,2.8145,2.7437
2.6083,5.6876,4.7302,4.6101,4.205,3.6126,3.2727,3.1116,3.0445,2.8182,2.8238,2.7446
2.6167,5.5461,4.6492,4.5281,4.1984,3.5865,3.2531,3.0874,3.024,2.7912,2.8126,2.753
2.625,5.3607,4.5635,4.3987,4.1714,3.5791,3.2336,3.0697,3.0147,2.7819,2.8089,2.7055
2.6333,5.1167,4.4722,4.2664,4.1221,3.5241,3.1535,3.038,2.9616,2.794,2.7642,2.685
2.6417,4.8466,4.3577,4.0839,4.0224,3.4832,3.078,2.9998,2.8936,2.7986,2.7772,2.6953
2.65,4.5803,4.177,3.919,3.9079,3.3807,3.0222,2.9365,2.8666,2.7903,2.78,2.7102
2.6583,4.3232,4.0131,3.7309,3.7886,3.2829,2.9728,2.8992,2.8741,2.7623,2.7903,2.7148
2.6667,4.1686,3.8455,3.539,3.6452,3.2531,2.9486,2.8778,2.8843,2.726,2.7847,2.713
2.675,4.0625,3.7318,3.3742,3.5158,3.2699,2.9262,2.8704,2.8936,2.7064,2.7605,2.7306
2.6833,4.0578,3.6908,3.2848,3.4925,3.2922,2.9206,2.8927,2.8759,2.699,2.7875,2.7483
2.6917,4.1295,3.7207,3.2727,3.5083,3.3435,2.9532,2.9085,2.8722,2.7083,2.7931,2.7474
2.7,4.2841,3.8268,3.3323,3.5567,3.431,3.0426,2.9169,2.8899,2.6804,2.7819,2.7474
2.7083,4.5141,3.9768,3.4571,3.6471,3.5223,3.0948,2.9765,2.9206,2.712,2.8229,2.7511
2.7167,4.828,4.1761,3.6266,3.7598,3.6592,3.1795,3.0119,2.9691,2.7595,2.8536,2.7726
2.725,5.1205,4.4043,3.7924,3.8771,3.7933,3.2736,3.1265,3.0454,2.8247,2.8778,2.8098
2.7333,5.3803,4.6138,3.9703,4.0056,3.9311,3.3882,3.1907,3.1544,2.9057,2.9775,2.8676
2.7417,5.6746,4.8261,4.1165,4.096,4.0811,3.5074,3.2736,3.2047,3.0007,3.024,2.9206
2.75,5.9251,5.0348,4.2627,4.2115,4.1845,3.648,3.3826,3.3006,3.079,3.0892,2.9989
2.7583,6.144,5.2117,4.3912,4.2748,4.2906,3.7737,3.4981,3.3816,3.1386,3.1414,3.0305
2.7667,6.3321,5.3533,4.5179,4.3381,4.3772,3.8659,3.5707,3.4431,3.1898,3.1768,3.0901
2.775,6.4504,5.4864,4.5989,4.4024,4.4406,3.9535,3.6471,3.4934,3.228,3.2084,3.0827
2.7833,6.564,5.5861,4.7135,4.462,4.5039,4.0215,3.6918,3.5539,3.282,3.2373,3.105
2.7917,6.6487,5.6457,4.8159,4.4918,4.5235,4.0364,3.7197,3.5744,3.2727,3.2745,3.133
2.8,6.7074,5.6764,4.8895,4.5346,4.5225,4.1016,3.743,3.58,3.3034,3.3118,3.1749
2.8083,6.713,5.7165,4.9221,4.5197,4.4881,4.1519,3.7616,3.5567,3.2997,3.3043,3.1823
2.8167,6.6413,5.7398,4.9463,4.4927,4.4722,4.1705,3.7775,3.5595,3.269,3.3034,3.1693
2.825,6.5473,5.7193,4.9388,4.4564,4.4499,4.1789,3.7858,3.5567,3.2243,3.2773,3.1665
2.8333,6.4262,5.6448,4.9081,4.4164,4.394,4.1407,3.7523,3.5595,3.2131,3.2736,3.1535
2.8417,6.2911,5.5815,4.8643,4.3912,4.3447,4.0839,3.716,3.5009,3.1991,3.2475,3.1432
2.85,6.1058,5.4744,4.7814,4.34,4.2441,4.0457,3.6918,3.4645,3.1982,3.2373,3.1442
2.8583,5.8842,5.3803,4.6641,4.2562,4.1379,4.0112,3.6461,3.417,3.1656,3.1982,3.1423
2.8667,5.6364,5.262,4.5551,4.1481,4.0224,3.9134,3.5642,3.3649,3.1172,3.1758,3.119
2.875,5.3691,5.1046,4.4257,4.0634,3.9134,3.8399,3.5158,3.3481,3.0846,3.1712,3.1479
2.8833,5.1009,4.9239,4.2664,3.947,3.7868,3.7318,3.4692,3.3332,3.0874,3.1525,3.1581
2.8917,4.8522,4.7321,4.0559,3.8315,3.6284,3.6555,3.4524,3.3537,3.0697,3.174,3.1581
2.9,4.679,4.5598,3.8119,3.7188,3.5716,3.6126,3.4776,3.3416,3.0454,3.1851,3.174
2.9083,4.6222,4.3772,3.6778,3.6461,3.5335,3.5949,3.4981,3.3248,3.0063,3.2131,3.1823
2.9167,4.6185,4.2841,3.6098,3.6452,3.553,3.621,3.5139,3.3481,3.0091,3.2103,3.174
2.925,4.706,4.2506,3.6471,3.7244,3.5996,3.6452,3.5223,3.364,3.0426,3.228,3.1786
2.9333,4.8541,4.3214,3.703,3.8091,3.6406,3.6843,3.5893,3.417,3.078,3.2531,3.2261
2.9417,5.0599,4.435,3.8194,3.9414,3.7383,3.7439,3.6583,3.485,3.1274,3.2634,3.2569
2.95,5.3328,4.5952,3.946,4.1025,3.8781,3.8268,3.7365,3.5521,3.1991,3.3202,3.3165
2.9583,5.6504,4.7731,4.1155,4.2748,4.0354,3.9498,3.8417,3.6685,3.2513,3.4087,3.3966
2.9667,5.9689,4.9556,4.2981,4.4182,4.2143,4.0848,3.9432,3.7607,3.3267,3.4906,3.4496
2.975,6.2343,5.141,4.4722,4.5756,4.3856,4.2012,4.0829,3.8529,3.3919,3.5837,3.5148
2.9833,6.4802,5.3542,4.6222,4.7367,4.5579,4.3391,4.2124,3.9786,3.4729,3.6517,3.5623
2.9917,6.7493,5.5573,4.7339,4.9044,4.6622,4.449,4.3223,4.1016,3.5754,3.7057,3.6219
3,6.998,5.7389,4.8755,5.0394,4.8159,4.5291,4.4313,4.2012,3.6648,3.798,3.6815
